# Supplementary material for: Toward Systematic Understanding of Flower Bud Induction in Apple: A Multi-Omics Approach
Source: Front Plant Sci. 2021 Mar 25;12:604810. doi: 10.3389/fpls.2021.604810 (PMC8030266; doi:10.3389/fpls.2021.604810)
Supplement: Supplementary Table 1 — Fuji gene enrichment analysis. [file Table_1.XLSX]

## Sheet: Fuji_OFF_48_DAFB
##Databases: KEGG PATHWAY
##Statistical test method: hypergeometric test / Fisher's exact test
##FDR correction method: Benjamini and Hochberg
#Term	Database	ID	Input number	Background number	P-Value	Corrected P-Value	Input	Hyperlink
Arginine and proline metabolism	KEGG PATHWAY	mdm00330	1	79	0.00580171150806	0.0290085575403	103450277	http://www.genome.jp/kegg-bin/show_pathway?mdm00330/mdm:103450277%09red
Biosynthesis of amino acids	KEGG PATHWAY	mdm01230	1	303	0.0219270313027	0.0398839166971	103450277	http://www.genome.jp/kegg-bin/show_pathway?mdm01230/mdm:103450277%09red
Plant hormone signal transduction	KEGG PATHWAY	mdm04075	1	331	0.0239303500183	0.0398839166971	103440203	http://www.genome.jp/kegg-bin/show_pathway?mdm04075/mdm:103440203%09red
Biosynthesis of secondary metabolites	KEGG PATHWAY	mdm01110	1	1452	0.101906040749	0.127382550936	103450277	http://www.genome.jp/kegg-bin/show_pathway?mdm01110/mdm:103450277%09red
Metabolic pathways	KEGG PATHWAY	mdm01100	1	2837	0.192364937636	0.192364937636	103450277	http://www.genome.jp/kegg-bin/show_pathway?mdm01100/mdm:103450277%09red
--------------------
#Term	Database	ID	Input number	Background number	P-Value	Corrected P-Value	Input	Hyperlink
--------------------
#Term	Database	ID	Input number	Background number	P-Value	Corrected P-Value	Input	Hyperlink
--------------------

## Sheet: Fuji_OFF_55_DAFB
##Databases: KEGG PATHWAY
##Statistical test method: hypergeometric test / Fisher's exact test
##FDR correction method: Benjamini and Hochberg
#Term	Database	ID	Input number	Background number	P-Value	Corrected P-Value	Input	Hyperlink
Metabolic pathways	KEGG PATHWAY	mdm01100	65	2837	1.86901e-17	1.43913e-15	103427045|103443206|103419374|108174228|103401557|103411494|103443887|103442070|103432553|103452136|103421546|103449780|103451430|103432083|103454260|103454364|103408309|103454088|103429692|103405574|103428935|103445586|103426685|103453644|103439704|103404630|103412133|103453843|103401089|103440010|103440187|103451172|103428850|103403988|103405945|103435802|103433023|103428220|103447265|103455633…	http://www.genome.jp/kegg-bin/show_pathway?mdm01100/mdm:103435802%09red/mdm:103442070%09red/mdm:103419374%09red/mdm:103436834%09red/mdm:103442156%09red/mdm:103427111%09red/mdm:103408309%09red/mdm:103428220%09red/mdm:103453644%09red/mdm:103434594%09red/mdm:103451430%09red/mdm:103405329%09red/mdm:103451654%09red/mdm:103428850%09red/mdm:103428935%09red/mdm:103425596%09red/mdm:103417117%09red/mdm:103…
Fatty acid metabolism	KEGG PATHWAY	mdm01212	13	92	4.88398e-13	1.88033e-11	103427045|103445586|103401557|103453644|103404630|103449797|103408450|103452100|103419374|103428935|103451172|103454260|103454088	http://www.genome.jp/kegg-bin/show_pathway?mdm01212/mdm:103401557%09red/mdm:103419374%09red/mdm:103451172%09red/mdm:103408450%09red/mdm:103449797%09red/mdm:103452100%09red/mdm:103454088%09red/mdm:103427045%09red/mdm:103454260%09red/mdm:103404630%09red/mdm:103445586%09red/mdm:103428935%09red/mdm:103453644%09red
Biosynthesis of secondary metabolites	KEGG PATHWAY	mdm01110	37	1452	2.01595e-11	5.17427e-10	103443887|103419374|103429692|103411494|103452136|103421546|103449780|103432083|103454364|103405574|103428935|103445586|103412133|103453843|103401089|103440010|103440187|103441610|103434594|103403988|103433023|103428220|103447265|103455633|103425596|103427111|103405859|103451654|103435885|103444548|103418805|103402707|103418926|103408450|103453644|103427617|103437822	http://www.genome.jp/kegg-bin/show_pathway?mdm01110/mdm:103453644%09red/mdm:103419374%09red/mdm:103449780%09red/mdm:103427111%09red/mdm:103428220%09red/mdm:103451654%09red/mdm:103434594%09red/mdm:103428935%09red/mdm:103425596%09red/mdm:103444548%09red/mdm:103432083%09red/mdm:103443887%09red/mdm:103454364%09red/mdm:103435885%09red/mdm:103403988%09red/mdm:103429692%09red/mdm:103401089%09red/mdm:103…
Fatty acid biosynthesis	KEGG PATHWAY	mdm00061	8	58	1.9005e-08	3.65847e-07	103419374|103401557|103453644|103404630|103452100|103449797|103451172|103454088	http://www.genome.jp/kegg-bin/show_pathway?mdm00061/mdm:103419374%09red/mdm:103451172%09red/mdm:103449797%09red/mdm:103452100%09red/mdm:103454088%09red/mdm:103401557%09red/mdm:103404630%09red/mdm:103453644%09red
Biosynthesis of unsaturated fatty acids	KEGG PATHWAY	mdm01040	6	29	1.40952e-07	2.17066e-06	103427045|103445586|103408450|103428935|103451172|103454260	http://www.genome.jp/kegg-bin/show_pathway?mdm01040/mdm:103451172%09red/mdm:103408450%09red/mdm:103427045%09red/mdm:103454260%09red/mdm:103445586%09red/mdm:103428935%09red
Carbon metabolism	KEGG PATHWAY	mdm01200	14	338	2.01371e-07	2.58426e-06	103443887|103419374|103426685|103453644|103442070|103417117|103403988|103405859|103408450|103454697|103449780|103437822|103436834|103408309	http://www.genome.jp/kegg-bin/show_pathway?mdm01200/mdm:103405859%09red/mdm:103442070%09red/mdm:103453644%09red/mdm:103417117%09red/mdm:103419374%09red/mdm:103436834%09red/mdm:103408450%09red/mdm:103449780%09red/mdm:103408309%09red/mdm:103437822%09red/mdm:103403988%09red/mdm:103443887%09red/mdm:103454697%09red/mdm:103426685%09red
Glycerolipid metabolism	KEGG PATHWAY	mdm00561	7	106	1.43723e-05	0.000158095	103433023|103428220|103401089|103451430|103441610|103427617|103454364	http://www.genome.jp/kegg-bin/show_pathway?mdm00561/mdm:103401089%09red/mdm:103427617%09red/mdm:103451430%09red/mdm:103428220%09red/mdm:103433023%09red/mdm:103454364%09red/mdm:103441610%09red
Pyruvate metabolism	KEGG PATHWAY	mdm00620	7	116	2.49273e-05	0.000239926	103443887|103419374|103453644|103417117|103401089|103437822|103408309	http://www.genome.jp/kegg-bin/show_pathway?mdm00620/mdm:103453644%09red/mdm:103401089%09red/mdm:103417117%09red/mdm:103419374%09red/mdm:103408309%09red/mdm:103437822%09red/mdm:103443887%09red
Carbon fixation in photosynthetic organisms	KEGG PATHWAY	mdm00710	6	99	9.32986e-05	0.000798221	103442070|103417117|103405859|103437822|103436834|103408309	http://www.genome.jp/kegg-bin/show_pathway?mdm00710/mdm:103405859%09red/mdm:103442070%09red/mdm:103417117%09red/mdm:103436834%09red/mdm:103408309%09red/mdm:103437822%09red
Fatty acid elongation	KEGG PATHWAY	mdm00062	4	42	0.000288913	0.00203486	103451654|103428935|103445586|103402707	http://www.genome.jp/kegg-bin/show_pathway?mdm00062/mdm:103445586%09red/mdm:103428935%09red/mdm:103451654%09red/mdm:103402707%09red
Biosynthesis of secondary metabolites - unclassified	KEGG PATHWAY	mdm00999	3	16	0.000290694	0.00203486	103447265|103440010|103452136	http://www.genome.jp/kegg-bin/show_pathway?mdm00999/mdm:103447265%09red/mdm:103452136%09red/mdm:103440010%09red
Glycerophospholipid metabolism	KEGG PATHWAY	mdm00564	6	134	0.000444933	0.00285499	103405574|103433023|103441610|103428220|103427617|103454364	http://www.genome.jp/kegg-bin/show_pathway?mdm00564/mdm:103427617%09red/mdm:103405574%09red/mdm:103428220%09red/mdm:103433023%09red/mdm:103454364%09red/mdm:103441610%09red
Starch and sucrose metabolism	KEGG PATHWAY	mdm00500	7	203	0.000682379	0.00404179	103427111|103418926|103446731|103449780|103440187|103434594|103432083	http://www.genome.jp/kegg-bin/show_pathway?mdm00500/mdm:103446731%09red/mdm:103449780%09red/mdm:103432083%09red/mdm:103427111%09red/mdm:103434594%09red/mdm:103418926%09red/mdm:103440187%09red
Fatty acid degradation	KEGG PATHWAY	mdm00071	4	58	0.00090585	0.00481846	103408450|103401089|103449797|103454088	http://www.genome.jp/kegg-bin/show_pathway?mdm00071/mdm:103454088%09red/mdm:103408450%09red/mdm:103401089%09red/mdm:103449797%09red
Biotin metabolism	KEGG PATHWAY	mdm00780	3	25	0.000938661	0.00481846	103452100|103404630|103401557	http://www.genome.jp/kegg-bin/show_pathway?mdm00780/mdm:103401557%09red/mdm:103404630%09red/mdm:103452100%09red
Arginine and proline metabolism	KEGG PATHWAY	mdm00330	4	79	0.0026652	0.0128263	103420360|103421546|103405859|103401089	http://www.genome.jp/kegg-bin/show_pathway?mdm00330/mdm:103405859%09red/mdm:103421546%09red/mdm:103420360%09red/mdm:103401089%09red
Propanoate metabolism	KEGG PATHWAY	mdm00640	3	46	0.00474506	0.0214923	103408450|103453644|103419374	http://www.genome.jp/kegg-bin/show_pathway?mdm00640/mdm:103408450%09red/mdm:103453644%09red/mdm:103419374%09red
Ubiquinone and other terpenoid-quinone biosynthesis	KEGG PATHWAY	mdm00130	3	50	0.00591254	0.0252925	103453843|103447265|103440010	http://www.genome.jp/kegg-bin/show_pathway?mdm00130/mdm:103447265%09red/mdm:103453843%09red/mdm:103440010%09red
Oxidative phosphorylation	KEGG PATHWAY	mdm00190	5	172	0.00791243	0.0320662	103405329|103435662|103426140|108174228|103442156	http://www.genome.jp/kegg-bin/show_pathway?mdm00190/mdm:103442156%09red/mdm:103405329%09red/mdm:103435662%09red/mdm:103426140%09red/mdm:108174228%09red
Galactose metabolism	KEGG PATHWAY	mdm00052	3	61	0.00994831	0.038301	103449780|103451430|103455633	http://www.genome.jp/kegg-bin/show_pathway?mdm00052/mdm:103449780%09red/mdm:103451430%09red/mdm:103455633%09red
Porphyrin and chlorophyll metabolism	KEGG PATHWAY	mdm00860	3	64	0.0112672	0.0413131	103411494|103425596|103444548	http://www.genome.jp/kegg-bin/show_pathway?mdm00860/mdm:103444548%09red/mdm:103425596%09red/mdm:103411494%09red
Isoquinoline alkaloid biosynthesis	KEGG PATHWAY	mdm00950	2	29	0.0193583	0.067754	103429692|103405859	http://www.genome.jp/kegg-bin/show_pathway?mdm00950/mdm:103405859%09red/mdm:103429692%09red
Stilbenoid, diarylheptanoid and gingerol biosynthesis	KEGG PATHWAY	mdm00945	2	31	0.0217839	0.0729287	103447265|103452136	http://www.genome.jp/kegg-bin/show_pathway?mdm00945/mdm:103447265%09red/mdm:103452136%09red
Phenylpropanoid biosynthesis	KEGG PATHWAY	mdm00940	5	227	0.0229497	0.0736302	103427111|103447265|103440010|103452136|103418926	http://www.genome.jp/kegg-bin/show_pathway?mdm00940/mdm:103418926%09red/mdm:103452136%09red/mdm:103427111%09red/mdm:103440010%09red/mdm:103447265%09red
ABC transporters	KEGG PATHWAY	mdm02010	2	33	0.0243282	0.0749309	103443387|103450365	http://www.genome.jp/kegg-bin/show_pathway?mdm02010/mdm:103450365%09red/mdm:103443387%09red
Ether lipid metabolism	KEGG PATHWAY	mdm00565	2	34	0.0256437	0.0759449	103433023|103428220	http://www.genome.jp/kegg-bin/show_pathway?mdm00565/mdm:103433023%09red/mdm:103428220%09red
Glycolysis / Gluconeogenesis	KEGG PATHWAY	mdm00010	4	170	0.0330102	0.0941402	103401089|103449780|103455633|103443887	http://www.genome.jp/kegg-bin/show_pathway?mdm00010/mdm:103449780%09red/mdm:103455633%09red/mdm:103443887%09red/mdm:103401089%09red
Flavone and flavonol biosynthesis	KEGG PATHWAY	mdm00944	1	5	0.0407162	0.111969	103446358	http://www.genome.jp/kegg-bin/show_pathway?mdm00944/mdm:103446358%09red
Peroxisome	KEGG PATHWAY	mdm04146	3	120	0.0538689	0.142515	103408450|103449797|103454088	http://www.genome.jp/kegg-bin/show_pathway?mdm04146/mdm:103454088%09red/mdm:103408450%09red/mdm:103449797%09red
Tyrosine metabolism	KEGG PATHWAY	mdm00350	2	53	0.0555254	0.142515	103429692|103405859	http://www.genome.jp/kegg-bin/show_pathway?mdm00350/mdm:103405859%09red/mdm:103429692%09red
beta-Alanine metabolism	KEGG PATHWAY	mdm00410	2	59	0.0666282	0.16107	103408450|103401089	http://www.genome.jp/kegg-bin/show_pathway?mdm00410/mdm:103408450%09red/mdm:103401089%09red
Limonene and pinene degradation	KEGG PATHWAY	mdm00903	1	9	0.0669381	0.16107	103401089	http://www.genome.jp/kegg-bin/show_pathway?mdm00903/mdm:103401089%09red
Flavonoid biosynthesis	KEGG PATHWAY	mdm00941	2	61	0.07048	0.164453	103447265|103452136	http://www.genome.jp/kegg-bin/show_pathway?mdm00941/mdm:103447265%09red/mdm:103452136%09red
Cysteine and methionine metabolism	KEGG PATHWAY	mdm00270	3	140	0.07701	0.171996	103454697|103437822|103405859	http://www.genome.jp/kegg-bin/show_pathway?mdm00270/mdm:103405859%09red/mdm:103454697%09red/mdm:103437822%09red
Pentose and glucuronate interconversions	KEGG PATHWAY	mdm00040	3	142	0.0795299	0.171996	103439704|103405945|103435802	http://www.genome.jp/kegg-bin/show_pathway?mdm00040/mdm:103439704%09red/mdm:103405945%09red/mdm:103435802%09red
Ascorbate and aldarate metabolism	KEGG PATHWAY	mdm00053	2	66	0.0804136	0.171996	103401089|103428850	http://www.genome.jp/kegg-bin/show_pathway?mdm00053/mdm:103428850%09red/mdm:103401089%09red
Terpenoid backbone biosynthesis	KEGG PATHWAY	mdm00900	2	73	0.0949873	0.185988	103418805|103412133	http://www.genome.jp/kegg-bin/show_pathway?mdm00900/mdm:103412133%09red/mdm:103418805%09red
alpha-Linolenic acid metabolism	KEGG PATHWAY	mdm00592	2	73	0.0949873	0.185988	103408450|103435885	http://www.genome.jp/kegg-bin/show_pathway?mdm00592/mdm:103435885%09red/mdm:103408450%09red
Glycosphingolipid biosynthesis - globo and isoglobo series	KEGG PATHWAY	mdm00603	1	14	0.0987134	0.185988	103451430	http://www.genome.jp/kegg-bin/show_pathway?mdm00603/mdm:103451430%09red
Monobactam biosynthesis	KEGG PATHWAY	mdm00261	1	14	0.0987134	0.185988	103450392	http://www.genome.jp/kegg-bin/show_pathway?mdm00261/mdm:103450392%09red
Citrate cycle (TCA cycle)	KEGG PATHWAY	mdm00020	2	75	0.0992811	0.185988	103443887|103437822	http://www.genome.jp/kegg-bin/show_pathway?mdm00020/mdm:103443887%09red/mdm:103437822%09red
DNA replication	KEGG PATHWAY	mdm03030	2	76	0.101448	0.185988	103445117|103413668	http://www.genome.jp/kegg-bin/show_pathway?mdm03030/mdm:103445117%09red/mdm:103413668%09red
Glycine, serine and threonine metabolism	KEGG PATHWAY	mdm00260	2	79	0.108027	0.193443	103454697|103403988	http://www.genome.jp/kegg-bin/show_pathway?mdm00260/mdm:103403988%09red/mdm:103454697%09red
Cyanoamino acid metabolism	KEGG PATHWAY	mdm00460	2	84	0.119232	0.208656	103427111|103418926	http://www.genome.jp/kegg-bin/show_pathway?mdm00460/mdm:103418926%09red/mdm:103427111%09red
Glyoxylate and dicarboxylate metabolism	KEGG PATHWAY	mdm00630	2	86	0.123792	0.211822	103403988|103437822	http://www.genome.jp/kegg-bin/show_pathway?mdm00630/mdm:103403988%09red/mdm:103437822%09red
Vitamin B6 metabolism	KEGG PATHWAY	mdm00750	1	19	0.12941	0.216621	103454697	http://www.genome.jp/kegg-bin/show_pathway?mdm00750/mdm:103454697%09red
Fructose and mannose metabolism	KEGG PATHWAY	mdm00051	2	92	0.137714	0.225617	103439704|103449780	http://www.genome.jp/kegg-bin/show_pathway?mdm00051/mdm:103449780%09red/mdm:103439704%09red
Selenocompound metabolism	KEGG PATHWAY	mdm00450	1	25	0.164874	0.264485	103450392	http://www.genome.jp/kegg-bin/show_pathway?mdm00450/mdm:103450392%09red
Linoleic acid metabolism	KEGG PATHWAY	mdm00591	1	26	0.170643	0.266288	103411221	http://www.genome.jp/kegg-bin/show_pathway?mdm00591/mdm:103411221%09red
Histidine metabolism	KEGG PATHWAY	mdm00340	1	27	0.176372	0.266288	103401089	http://www.genome.jp/kegg-bin/show_pathway?mdm00340/mdm:103401089%09red
One carbon pool by folate	KEGG PATHWAY	mdm00670	1	27	0.176372	0.266288	103426685	http://www.genome.jp/kegg-bin/show_pathway?mdm00670/mdm:103426685%09red
Tropane, piperidine and pyridine alkaloid biosynthesis	KEGG PATHWAY	mdm00960	1	29	0.187713	0.27796	103405859	http://www.genome.jp/kegg-bin/show_pathway?mdm00960/mdm:103405859%09red
Cutin, suberine and wax biosynthesis	KEGG PATHWAY	mdm00073	1	32	0.204433	0.297006	103437295	http://www.genome.jp/kegg-bin/show_pathway?mdm00073/mdm:103437295%09red
Glutathione metabolism	KEGG PATHWAY	mdm00480	2	123	0.213742	0.301544	103428850|103432553	http://www.genome.jp/kegg-bin/show_pathway?mdm00480/mdm:103428850%09red/mdm:103432553%09red
Sphingolipid metabolism	KEGG PATHWAY	mdm00600	1	34	0.215388	0.301544	103451430	http://www.genome.jp/kegg-bin/show_pathway?mdm00600/mdm:103451430%09red
Phenylalanine metabolism	KEGG PATHWAY	mdm00360	1	38	0.236851	0.32567	103405859	http://www.genome.jp/kegg-bin/show_pathway?mdm00360/mdm:103405859%09red
Arginine biosynthesis	KEGG PATHWAY	mdm00220	1	39	0.242124	0.32708	103405859	http://www.genome.jp/kegg-bin/show_pathway?mdm00220/mdm:103405859%09red
Lysine degradation	KEGG PATHWAY	mdm00310	1	43	0.262857	0.348966	103401089	http://www.genome.jp/kegg-bin/show_pathway?mdm00310/mdm:103401089%09red
Sulfur metabolism	KEGG PATHWAY	mdm00920	1	48	0.287981	0.375839	103450392	http://www.genome.jp/kegg-bin/show_pathway?mdm00920/mdm:103450392%09red
Amino sugar and nucleotide sugar metabolism	KEGG PATHWAY	mdm00520	2	159	0.305391	0.391919	103443206|103449780	http://www.genome.jp/kegg-bin/show_pathway?mdm00520/mdm:103443206%09red/mdm:103449780%09red
Tryptophan metabolism	KEGG PATHWAY	mdm00380	1	55	0.321727	0.404644	103401089	http://www.genome.jp/kegg-bin/show_pathway?mdm00380/mdm:103401089%09red
Mismatch repair	KEGG PATHWAY	mdm03430	1	56	0.326415	0.404644	103413668	http://www.genome.jp/kegg-bin/show_pathway?mdm03430/mdm:103413668%09red
Phenylalanine, tyrosine and tryptophan biosynthesis	KEGG PATHWAY	mdm00400	1	57	0.331072	0.404644	103405859	http://www.genome.jp/kegg-bin/show_pathway?mdm00400/mdm:103405859%09red
Alanine, aspartate and glutamate metabolism	KEGG PATHWAY	mdm00250	1	62	0.353878	0.416929	103405859	http://www.genome.jp/kegg-bin/show_pathway?mdm00250/mdm:103405859%09red
Photosynthesis	KEGG PATHWAY	mdm00195	1	63	0.358346	0.416929	103446115	http://www.genome.jp/kegg-bin/show_pathway?mdm00195/mdm:103446115%09red
Protein export	KEGG PATHWAY	mdm03060	1	64	0.362782	0.416929	103447723	http://www.genome.jp/kegg-bin/show_pathway?mdm03060/mdm:103447723%09red
Valine, leucine and isoleucine degradation	KEGG PATHWAY	mdm00280	1	64	0.362782	0.416929	103401089	http://www.genome.jp/kegg-bin/show_pathway?mdm00280/mdm:103401089%09red
2-Oxocarboxylic acid metabolism	KEGG PATHWAY	mdm01210	1	70	0.388767	0.433842	103405859	http://www.genome.jp/kegg-bin/show_pathway?mdm01210/mdm:103405859%09red
Homologous recombination	KEGG PATHWAY	mdm03440	1	70	0.388767	0.433842	103413668	http://www.genome.jp/kegg-bin/show_pathway?mdm03440/mdm:103413668%09red
Plant hormone signal transduction	KEGG PATHWAY	mdm04075	3	331	0.406107	0.446718	103436425|103400916|103435680	http://www.genome.jp/kegg-bin/show_pathway?mdm04075/mdm:103400916%09red/mdm:103435680%09red/mdm:103436425%09red
Nucleotide excision repair	KEGG PATHWAY	mdm03420	1	83	0.441502	0.478812	103413668	http://www.genome.jp/kegg-bin/show_pathway?mdm03420/mdm:103413668%09red
Aminoacyl-tRNA biosynthesis	KEGG PATHWAY	mdm00970	1	95	0.486146	0.519906	103444548	http://www.genome.jp/kegg-bin/show_pathway?mdm00970/mdm:103444548%09red
Phagosome	KEGG PATHWAY	mdm04145	1	107	0.527232	0.556122	103433875	http://www.genome.jp/kegg-bin/show_pathway?mdm04145/mdm:103433875%09red
Purine metabolism	KEGG PATHWAY	mdm00230	1	128	0.591412	0.615388	103450392	http://www.genome.jp/kegg-bin/show_pathway?mdm00230/mdm:103450392%09red
Biosynthesis of amino acids	KEGG PATHWAY	mdm01230	2	303	0.623852	0.640488	103454697|103405859	http://www.genome.jp/kegg-bin/show_pathway?mdm01230/mdm:103405859%09red/mdm:103454697%09red
Ribosome	KEGG PATHWAY	mdm03010	2	428	0.798704	0.809213	103400674|103430870	http://www.genome.jp/kegg-bin/show_pathway?mdm03010/mdm:103400674%09red/mdm:103430870%09red
Protein processing in endoplasmic reticulum	KEGG PATHWAY	mdm04141	1	286	0.864003	0.864003	103433875	http://www.genome.jp/kegg-bin/show_pathway?mdm04141/mdm:103433875%09red
--------------------
#Term	Database	ID	Input number	Background number	P-Value	Corrected P-Value	Input	Hyperlink
--------------------
#Term	Database	ID	Input number	Background number	P-Value	Corrected P-Value	Input	Hyperlink
--------------------

## Sheet: Fuji_OFF_63_DAFB
##Databases: KEGG PATHWAY
##Statistical test method: hypergeometric test / Fisher's exact test
##FDR correction method: Benjamini and Hochberg
#Term	Database	ID	Input number	Background number	P-Value	Corrected P-Value	Input	Hyperlink
Metabolic pathways	KEGG PATHWAY	mdm01100	412	2837	2.90871e-40	3.51953e-38	103416716|103442070|103452136|103437295|103443175|103452038|103402711|103408766|103401089|103441701|103404652|103403378|103402026|103402023|103403001|103448163|103424725|103405701|103436467|103425533|103431063|103442089|103436352|103438774|103434765|103402251|103451121|103432045|103402329|103430085|103409380|103403899|103403953|103444132|103443904|103444289|103415174|103421148|103428008|103447738…	http://www.genome.jp/kegg-bin/show_pathway?mdm01100/mdm:103407958%09red/mdm:103421148%09red/mdm:103425030%09red/mdm:103400740%09red/mdm:103436352%09red/mdm:103401389%09red/mdm:103422167%09red/mdm:103449797%09red/mdm:103434879%09red/mdm:103443904%09red/mdm:103453007%09red/mdm:103448177%09red/mdm:103448176%09red/mdm:103446451%09red/mdm:103433550%09red/mdm:103401555%09red/mdm:103401557%09red/mdm:103…
Biosynthesis of secondary metabolites	KEGG PATHWAY	mdm01110	196	1452	3.04538e-16	1.84246e-14	103445912|103440671|103410649|103416716|103431866|103452136|103451907|103453087|103436182|103453893|103434399|103452038|103446799|103435885|103404670|103450000|103445586|103433953|103439272|103402711|103452632|103441701|103440010|103409872|103402161|103402026|103433341|103402023|103428057|103418601|103433106|103447265|103455633|103433451|103407600|103428516|103404467|103447498|103402853|103449328…	http://www.genome.jp/kegg-bin/show_pathway?mdm01110/mdm:103448906%09red/mdm:103412438%09red/mdm:103428639%09red/mdm:103450000%09red/mdm:103402023%09red/mdm:103437941%09red/mdm:103431339%09red/mdm:103402026%09red/mdm:103433953%09red/mdm:103451654%09red/mdm:103428935%09red/mdm:103448413%09red/mdm:103404424%09red/mdm:103416716%09red/mdm:103448417%09red/mdm:103415491%09red/mdm:103416918%09red/mdm:103…
Carbon metabolism	KEGG PATHWAY	mdm01200	64	338	4.32229e-11	1.74332e-09	103445912|103401764|103437941|103401555|103442070|103405859|103451907|103440671|103443175|103436725|103455681|103432255|103444845|103448757|103438445|103455697|103426685|103435343|103439272|103454697|103452095|103445810|103402711|103435411|103408309|103425796|103431524|103444126|103441699|103409767|103421148|103428008|103433221|103428170|103433550|103402023|103409056|103403988|103401166|103441632…	http://www.genome.jp/kegg-bin/show_pathway?mdm01200/mdm:103444845%09red/mdm:103442070%09red/mdm:103435411%09red/mdm:103455697%09red/mdm:103441699%09red/mdm:103445810%09red/mdm:103435386%09red/mdm:103449780%09red/mdm:103402023%09red/mdm:103428008%09red/mdm:103451169%09red/mdm:103402711%09red/mdm:103438445%09red/mdm:103436725%09red/mdm:103421148%09red/mdm:103448757%09red/mdm:103443230%09red/mdm:103…
DNA replication	KEGG PATHWAY	mdm03030	23	76	8.01721e-08	2.42521e-06	103452171|103432731|103433134|103419136|103435330|103438276|103434984|103452098|103404366|103445965|103401388|103447453|103423906|103423359|103438958|103456110|103403125|103408168|103437891|103445117|103426923|103400304|103428006	http://www.genome.jp/kegg-bin/show_pathway?mdm03030/mdm:103445965%09red/mdm:103428006%09red/mdm:103403125%09red/mdm:103423906%09red/mdm:103456110%09red/mdm:103437891%09red/mdm:103400304%09red/mdm:103433134%09red/mdm:103438958%09red/mdm:103426923%09red/mdm:103435330%09red/mdm:103401388%09red/mdm:103423359%09red/mdm:103438276%09red/mdm:103452098%09red/mdm:103445117%09red/mdm:103404366%09red/mdm:103…
Pyrimidine metabolism	KEGG PATHWAY	mdm00240	21	71	3.97615e-07	9.35782e-06	103425297|103437946|103432016|103432642|103410088|103417106|103440505|103447071|103442972|103442123|103418293|103428652|103403833|103451818|103448163|103440429|103404467|103415158|103434879|103401829|103439646	http://www.genome.jp/kegg-bin/show_pathway?mdm00240/mdm:103442972%09red/mdm:103432642%09red/mdm:103418293%09red/mdm:103428652%09red/mdm:103404467%09red/mdm:103439646%09red/mdm:103425297%09red/mdm:103437946%09red/mdm:103432016%09red/mdm:103451818%09red/mdm:103440505%09red/mdm:103434879%09red/mdm:103401829%09red/mdm:103410088%09red/mdm:103448163%09red/mdm:103417106%09red/mdm:103442123%09red/mdm:103…
Glycine, serine and threonine metabolism	KEGG PATHWAY	mdm00260	22	79	5.04041e-07	9.35782e-06	103440671|103401762|103431132|103452038|103451531|103443458|103439272|103454697|103409872|103441699|103409767|103402023|103409056|103403988|103441632|103443230|103443414|103455829|103431685|103425766|103446734|103409716	http://www.genome.jp/kegg-bin/show_pathway?mdm00260/mdm:103451531%09red/mdm:103440671%09red/mdm:103441699%09red/mdm:103402023%09red/mdm:103446734%09red/mdm:103431132%09red/mdm:103431685%09red/mdm:103401762%09red/mdm:103409716%09red/mdm:103403988%09red/mdm:103409872%09red/mdm:103454697%09red/mdm:103452038%09red/mdm:103455829%09red/mdm:103409056%09red/mdm:103441632%09red/mdm:103409767%09red/mdm:103…
Biosynthesis of amino acids	KEGG PATHWAY	mdm01230	49	303	5.41362e-07	9.35782e-06	103445912|103437941|103432045|103424012|103450933|103405859|103417350|103453893|103436725|103455681|103409380|103451531|103450000|103435343|103439272|103454697|103452095|103401762|103444825|103452632|103441699|103409767|103415235|103433221|103428170|103402023|103428057|103425766|103433106|103441632|103443230|103449879|103445881|103401004|103443414|103455697|103453050|103431685|103449328|103402853…	http://www.genome.jp/kegg-bin/show_pathway?mdm01230/mdm:103451531%09red/mdm:103443414%09red/mdm:103455697%09red/mdm:103441699%09red/mdm:103435386%09red/mdm:103402023%09red/mdm:103436731%09red/mdm:103425766%09red/mdm:103436725%09red/mdm:103453050%09red/mdm:103450933%09red/mdm:103409380%09red/mdm:103432045%09red/mdm:103419496%09red/mdm:103448417%09red/mdm:103450277%09red/mdm:103436467%09red/mdm:103…
Photosynthesis	KEGG PATHWAY	mdm00195	19	63	1.09744e-06	1.65987e-05	103405453|103403899|103420850|103442529|103442560|103417553|103446065|103451800|103450341|108169624|103425919|103443793|103445766|103439960|103435687|103409108|103404760|103425043|103443904	http://www.genome.jp/kegg-bin/show_pathway?mdm00195/mdm:103420850%09red/mdm:103445766%09red/mdm:103451800%09red/mdm:103435687%09red/mdm:103403899%09red/mdm:103446065%09red/mdm:103409108%09red/mdm:103404760%09red/mdm:103439960%09red/mdm:103442560%09red/mdm:103417553%09red/mdm:103450341%09red/mdm:108169624%09red/mdm:103442529%09red/mdm:103405453%09red/mdm:103443793%09red/mdm:103443904%09red/mdm:103…
Amino sugar and nucleotide sugar metabolism	KEGG PATHWAY	mdm00520	30	159	6.10816e-06	8.21208e-05	103443206|103439933|103402682|103453087|103412987|103449780|103405184|103424567|103448012|103404652|103433365|103435863|103417739|103420358|103428058|103415098|103450191|103409011|103422295|103406887|103444244|103405701|103448413|103441205|103433494|103434930|103423813|103402251|103450798|103430924	http://www.genome.jp/kegg-bin/show_pathway?mdm00520/mdm:103439933%09red/mdm:103449780%09red/mdm:103404652%09red/mdm:103450191%09red/mdm:103435863%09red/mdm:103434930%09red/mdm:103405701%09red/mdm:103448413%09red/mdm:103428058%09red/mdm:103406887%09red/mdm:103423813%09red/mdm:103443206%09red/mdm:103402682%09red/mdm:103450798%09red/mdm:103453087%09red/mdm:103433494%09red/mdm:103402251%09red/mdm:103…
Oxidative phosphorylation	KEGG PATHWAY	mdm00190	31	172	9.66436e-06	0.000116939	108169624|108174228|103401555|103454305|103448636|103420809|103422349|103448355|103453007|103403466|103444289|103441564|103415502|103433780|103405329|103423822|103416945|103401166|103436073|103447220|103455418|103412088|103426210|103426511|103419595|103442089|103405422|103435767|103443904|103402627|103426140	http://www.genome.jp/kegg-bin/show_pathway?mdm00190/mdm:103405422%09red/mdm:103441564%09red/mdm:103448355%09red/mdm:103412088%09red/mdm:103416945%09red/mdm:103448636%09red/mdm:108169624%09red/mdm:103420809%09red/mdm:103419595%09red/mdm:103436073%09red/mdm:103426511%09red/mdm:103422349%09red/mdm:103426140%09red/mdm:103401555%09red/mdm:103415502%09red/mdm:108174228%09red/mdm:103435767%09red/mdm:103…
Carbon fixation in photosynthetic organisms	KEGG PATHWAY	mdm00710	21	99	3.31743e-05	0.000364918	103448757|103424699|103433550|103425757|103445881|103442070|103435386|103417117|103445810|103419496|103435411|103405859|103431524|103426311|103453937|103436834|103452095|103432255|103421148|103408309|103444126	http://www.genome.jp/kegg-bin/show_pathway?mdm00710/mdm:103405859%09red/mdm:103445810%09red/mdm:103442070%09red/mdm:103445881%09red/mdm:103417117%09red/mdm:103421148%09red/mdm:103432255%09red/mdm:103436834%09red/mdm:103448757%09red/mdm:103435411%09red/mdm:103433550%09red/mdm:103408309%09red/mdm:103426311%09red/mdm:103453937%09red/mdm:103425757%09red/mdm:103444126%09red/mdm:103452095%09red/mdm:103…
Fatty acid metabolism	KEGG PATHWAY	mdm01212	20	92	3.74915e-05	0.000378039	103404910|103445586|103434985|103401557|103452068|103452100|103427045|103400481|103438249|103430993|103449797|103442406|103433517|103453644|103431754|103428935|103454260|103433701|103418149|103443127	http://www.genome.jp/kegg-bin/show_pathway?mdm01212/mdm:103400481%09red/mdm:103438249%09red/mdm:103433517%09red/mdm:103430993%09red/mdm:103442406%09red/mdm:103434985%09red/mdm:103404910%09red/mdm:103449797%09red/mdm:103452100%09red/mdm:103433701%09red/mdm:103427045%09red/mdm:103401557%09red/mdm:103443127%09red/mdm:103445586%09red/mdm:103452068%09red/mdm:103454260%09red/mdm:103428935%09red/mdm:103…
Cysteine and methionine metabolism	KEGG PATHWAY	mdm00270	25	140	7.65409e-05	0.000686224	103425185|103432045|103431524|103405859|103453893|103436725|103455681|103451531|103450000|103412678|103425030|103454697|103452632|103429245|103425766|103433106|103403001|103443230|103449879|103401004|103452459|103455678|103449328|103439201|103451249	http://www.genome.jp/kegg-bin/show_pathway?mdm00270/mdm:103451531%09red/mdm:103452459%09red/mdm:103403001%09red/mdm:103436725%09red/mdm:103432045%09red/mdm:103425030%09red/mdm:103439201%09red/mdm:103431524%09red/mdm:103450000%09red/mdm:103412678%09red/mdm:103452632%09red/mdm:103455681%09red/mdm:103405859%09red/mdm:103454697%09red/mdm:103451249%09red/mdm:103453893%09red/mdm:103429245%09red/mdm:103…
Glutathione metabolism	KEGG PATHWAY	mdm00480	23	123	7.93979e-05	0.000686224	103432553|103403833|103443500|103418293|103435343|103436762|103441211|103451887|103404670|103428850|103432016|103409159|103454745|103403001|103442123|103424725|103425796|103433281|103419867|103456198|103436352|103401829|103429189	http://www.genome.jp/kegg-bin/show_pathway?mdm00480/mdm:103403001%09red/mdm:103404670%09red/mdm:103436762%09red/mdm:103454745%09red/mdm:103425796%09red/mdm:103428850%09red/mdm:103441211%09red/mdm:103403833%09red/mdm:103436352%09red/mdm:103424725%09red/mdm:103443500%09red/mdm:103442123%09red/mdm:103451887%09red/mdm:103432016%09red/mdm:103409159%09red/mdm:103418293%09red/mdm:103429189%09red/mdm:103…
Steroid biosynthesis	KEGG PATHWAY	mdm00100	13	46	9.29703e-05	0.00074996	103444140|103445128|103420445|103452509|103449393|103404994|103418631|103411553|103434989|103433156|103451474|103447498|103437547	http://www.genome.jp/kegg-bin/show_pathway?mdm00100/mdm:103452509%09red/mdm:103411553%09red/mdm:103434989%09red/mdm:103437547%09red/mdm:103420445%09red/mdm:103445128%09red/mdm:103418631%09red/mdm:103444140%09red/mdm:103404994%09red/mdm:103451474%09red/mdm:103447498%09red/mdm:103449393%09red/mdm:103433156%09red
Citrate cycle (TCA cycle)	KEGG PATHWAY	mdm00020	16	75	0.000260423	0.00196945	103433221|103401764|103455697|103416716|103401555|103431524|103403033|103402711|103401166|103435343|103451907|103451997|103438297|103428008|103452775|103444845	http://www.genome.jp/kegg-bin/show_pathway?mdm00020/mdm:103444845%09red/mdm:103431524%09red/mdm:103428008%09red/mdm:103416716%09red/mdm:103455697%09red/mdm:103401166%09red/mdm:103435343%09red/mdm:103401764%09red/mdm:103402711%09red/mdm:103401555%09red/mdm:103403033%09red/mdm:103451997%09red/mdm:103438297%09red/mdm:103452775%09red/mdm:103433221%09red/mdm:103451907%09red
Purine metabolism	KEGG PATHWAY	mdm00230	22	128	0.000320332	0.00228001	103445912|103440651|103403833|103404467|103437557|103403953|103417106|103418293|103415174|103432016|103428170|103433341|103414713|103442123|103428652|103448163|103451818|103429705|103450392|103412552|103441475|103401829	http://www.genome.jp/kegg-bin/show_pathway?mdm00230/mdm:103417106%09red/mdm:103428652%09red/mdm:103448163%09red/mdm:103403833%09red/mdm:103429705%09red/mdm:103437557%09red/mdm:103412552%09red/mdm:103442123%09red/mdm:103428170%09red/mdm:103445912%09red/mdm:103441475%09red/mdm:103432016%09red/mdm:103451818%09red/mdm:103415174%09red/mdm:103401829%09red/mdm:103418293%09red/mdm:103403953%09red/mdm:103…
Phagosome	KEGG PATHWAY	mdm04145	19	107	0.000560094	0.00376507	103400359|103449213|103439762|103414895|103419595|103442089|103448780|103450863|103454305|103440256|103440575|103420809|103416275|103415092|103438666|103428326|103442341|103436316|103433875	http://www.genome.jp/kegg-bin/show_pathway?mdm04145/mdm:103449213%09red/mdm:103440575%09red/mdm:103439762%09red/mdm:103400359%09red/mdm:103415092%09red/mdm:103416275%09red/mdm:103448780%09red/mdm:103414895%09red/mdm:103442341%09red/mdm:103450863%09red/mdm:103440256%09red/mdm:103433875%09red/mdm:103428326%09red/mdm:103436316%09red/mdm:103438666%09red/mdm:103442089%09red/mdm:103419595%09red/mdm:103…
Glyoxylate and dicarboxylate metabolism	KEGG PATHWAY	mdm00630	16	86	0.00096082	0.00611891	103431685|103440671|103402023|103409056|103431524|103403988|103417448|103444126|103443414|103446734|103441699|103432255|103453050|103455829|103409716|103451169	http://www.genome.jp/kegg-bin/show_pathway?mdm00630/mdm:103455829%09red/mdm:103431524%09red/mdm:103409056%09red/mdm:103417448%09red/mdm:103441699%09red/mdm:103432255%09red/mdm:103402023%09red/mdm:103443414%09red/mdm:103451169%09red/mdm:103446734%09red/mdm:103409716%09red/mdm:103453050%09red/mdm:103440671%09red/mdm:103444126%09red/mdm:103403988%09red/mdm:103431685%09red
Ribosome	KEGG PATHWAY	mdm03010	49	428	0.00128893	0.007798	103400859|108173796|103433117|103421475|103447230|103442348|103436602|103408884|103405452|103433903|103431371|103431370|103449587|103443727|103404502|103453755|103429039|103434865|103452614|108171910|103412154|103445927|103450890|103430870|103448988|103409134|103430653|103439988|103413736|103434794|103444315|103411581|103425640|103402898|103413414|103401342|103418944|103414607|103412531|103442403…	http://www.genome.jp/kegg-bin/show_pathway?mdm03010/mdm:103434794%09red/mdm:103436602%09red/mdm:103445927%09red/mdm:103442403%09red/mdm:103431371%09red/mdm:103411581%09red/mdm:103439656%09red/mdm:103408884%09red/mdm:103400859%09red/mdm:103402898%09red/mdm:103448040%09red/mdm:103444315%09red/mdm:103434865%09red/mdm:103440981%09red/mdm:103433117%09red/mdm:103429039%09red/mdm:103414607%09red/mdm:103…
Fatty acid elongation	KEGG PATHWAY	mdm00062	10	42	0.00178653	0.010161	103428935|103445586|103452068|103402707|103424071|103433517|103451654|103429304|103416918|103447764	http://www.genome.jp/kegg-bin/show_pathway?mdm00062/mdm:103433517%09red/mdm:103447764%09red/mdm:103402707%09red/mdm:103416918%09red/mdm:103451654%09red/mdm:103452068%09red/mdm:103445586%09red/mdm:103428935%09red/mdm:103429304%09red/mdm:103424071%09red
Fatty acid biosynthesis	KEGG PATHWAY	mdm00061	12	58	0.00184745	0.010161	103404910|103434985|103401557|103453644|103400481|103438249|103430993|103449797|103442406|103452100|103431754|103435859	http://www.genome.jp/kegg-bin/show_pathway?mdm00061/mdm:103400481%09red/mdm:103431754%09red/mdm:103442406%09red/mdm:103434985%09red/mdm:103404910%09red/mdm:103449797%09red/mdm:103452100%09red/mdm:103435859%09red/mdm:103401557%09red/mdm:103430993%09red/mdm:103453644%09red/mdm:103438249%09red
Selenocompound metabolism	KEGG PATHWAY	mdm00450	7	25	0.00403705	0.0212384	103450392|103449328|103403953|103432045|103449879|103453893|103449765	http://www.genome.jp/kegg-bin/show_pathway?mdm00450/mdm:103403953%09red/mdm:103449328%09red/mdm:103453893%09red/mdm:103449879%09red/mdm:103449765%09red/mdm:103432045%09red/mdm:103450392%09red
Pentose and glucuronate interconversions	KEGG PATHWAY	mdm00040	20	142	0.00474464	0.0239209	103421503|103400887|103423120|103435802|103400724|103439704|103420358|103440064|103440086|103402329|103436151|103409110|103425513|103424171|103411620|103450273|103415187|103406254|103444244|103417457	http://www.genome.jp/kegg-bin/show_pathway?mdm00040/mdm:103423120%09red/mdm:103421503%09red/mdm:103420358%09red/mdm:103415187%09red/mdm:103435802%09red/mdm:103417457%09red/mdm:103406254%09red/mdm:103440064%09red/mdm:103450273%09red/mdm:103411620%09red/mdm:103439704%09red/mdm:103444244%09red/mdm:103440086%09red/mdm:103424171%09red/mdm:103400724%09red/mdm:103436151%09red/mdm:103409110%09red/mdm:103…
One carbon pool by folate	KEGG PATHWAY	mdm00670	7	27	0.00575481	0.0278533	103431685|103426685|103412552|103443414|103446734|103441699|103402023	http://www.genome.jp/kegg-bin/show_pathway?mdm00670/mdm:103441699%09red/mdm:103426685%09red/mdm:103443414%09red/mdm:103446734%09red/mdm:103412552%09red/mdm:103431685%09red/mdm:103402023%09red
Pyruvate metabolism	KEGG PATHWAY	mdm00620	17	116	0.00622679	0.0289785	103445912|103401764|103442406|103401089|103424699|103431524|103417117|103438249|103402711|103448757|103451907|103453644|103426311|103421148|103408309|103444845|103400637	http://www.genome.jp/kegg-bin/show_pathway?mdm00620/mdm:103444845%09red/mdm:103431524%09red/mdm:103424699%09red/mdm:103417117%09red/mdm:103438249%09red/mdm:103445912%09red/mdm:103426311%09red/mdm:103442406%09red/mdm:103401764%09red/mdm:103402711%09red/mdm:103401089%09red/mdm:103421148%09red/mdm:103448757%09red/mdm:103408309%09red/mdm:103400637%09red/mdm:103453644%09red/mdm:103451907%09red
Flavonoid biosynthesis	KEGG PATHWAY	mdm00941	11	61	0.0069488	0.0311409	103450464|103432919|103447265|103452136|103455413|103400025|103421794|103425533|103437327|103443512|103443513	http://www.genome.jp/kegg-bin/show_pathway?mdm00941/mdm:103421794%09red/mdm:103443513%09red/mdm:103425533%09red/mdm:103437327%09red/mdm:103443512%09red/mdm:103447265%09red/mdm:103400025%09red/mdm:103452136%09red/mdm:103455413%09red/mdm:103450464%09red/mdm:103432919%09red
Isoquinoline alkaloid biosynthesis	KEGG PATHWAY	mdm00950	7	29	0.00796684	0.0318993	103429692|103409872|103405859|103431132|103452038|103412438|103443458	http://www.genome.jp/kegg-bin/show_pathway?mdm00950/mdm:103405859%09red/mdm:103452038%09red/mdm:103409872%09red/mdm:103412438%09red/mdm:103431132%09red/mdm:103443458%09red/mdm:103429692%09red
Biosynthesis of unsaturated fatty acids	KEGG PATHWAY	mdm01040	7	29	0.00796684	0.0318993	103427045|103445586|103452068|103428935|103454260|103433701|103443127	http://www.genome.jp/kegg-bin/show_pathway?mdm01040/mdm:103433701%09red/mdm:103427045%09red/mdm:103443127%09red/mdm:103454260%09red/mdm:103452068%09red/mdm:103445586%09red/mdm:103428935%09red
Tropane, piperidine and pyridine alkaloid biosynthesis	KEGG PATHWAY	mdm00960	7	29	0.00796684	0.0318993	103443458|103405859|103433451|103436182|103431132|103409872|103452038	http://www.genome.jp/kegg-bin/show_pathway?mdm00960/mdm:103405859%09red/mdm:103431132%09red/mdm:103409872%09red/mdm:103452038%09red/mdm:103443458%09red/mdm:103433451%09red/mdm:103436182%09red
Starch and sucrose metabolism	KEGG PATHWAY	mdm00500	25	203	0.00817255	0.0318993	103439933|103446376|103453087|108173932|103432611|103401910|103401914|103439640|103434594|103453963|103423121|103421512|103414598|103429268|103402285|103425180|103444244|103448413|103448646|103441205|103418926|103446731|103449780|103438774|103438060	http://www.genome.jp/kegg-bin/show_pathway?mdm00500/mdm:103423121%09red/mdm:103439933%09red/mdm:103449780%09red/mdm:103434594%09red/mdm:103421512%09red/mdm:103448413%09red/mdm:103425180%09red/mdm:103446731%09red/mdm:103401914%09red/mdm:103414598%09red/mdm:103401910%09red/mdm:103448646%09red/mdm:103453087%09red/mdm:103446376%09red/mdm:103429268%09red/mdm:103441205%09red/mdm:103444244%09red/mdm:103…
Protein export	KEGG PATHWAY	mdm03060	11	64	0.00942206	0.0356272	103447723|103448780|103433591|103441617|103403114|103430480|103400676|103452588|103413496|103408658|103426596	http://www.genome.jp/kegg-bin/show_pathway?mdm03060/mdm:103413496%09red/mdm:103447723%09red/mdm:103408658%09red/mdm:103403114%09red/mdm:103433591%09red/mdm:103448780%09red/mdm:103441617%09red/mdm:103430480%09red/mdm:103400676%09red/mdm:103452588%09red/mdm:103426596%09red
Biosynthesis of secondary metabolites - unclassified	KEGG PATHWAY	mdm00999	5	16	0.010086	0.0369819	103425533|103447265|103440010|103452136|103426517	http://www.genome.jp/kegg-bin/show_pathway?mdm00999/mdm:103452136%09red/mdm:103447265%09red/mdm:103426517%09red/mdm:103440010%09red/mdm:103425533%09red
Lysine biosynthesis	KEGG PATHWAY	mdm00300	5	17	0.0123615	0.0439924	103425766|103436467|103451531|103450933|103448417	http://www.genome.jp/kegg-bin/show_pathway?mdm00300/mdm:103436467%09red/mdm:103451531%09red/mdm:103425766%09red/mdm:103448417%09red/mdm:103450933%09red
Biotin metabolism	KEGG PATHWAY	mdm00780	6	25	0.013999	0.0472145	103404910|103434985|103401557|103430993|103452100|103431754	http://www.genome.jp/kegg-bin/show_pathway?mdm00780/mdm:103431754%09red/mdm:103434985%09red/mdm:103404910%09red/mdm:103452100%09red/mdm:103401557%09red/mdm:103430993%09red
beta-Alanine metabolism	KEGG PATHWAY	mdm00410	10	59	0.0140473	0.0472145	103443458|103445414|103403001|103443150|103401089|103443175|103431132|103409872|103452038|103433701	http://www.genome.jp/kegg-bin/show_pathway?mdm00410/mdm:103431132%09red/mdm:103443175%09red/mdm:103403001%09red/mdm:103443150%09red/mdm:103452038%09red/mdm:103401089%09red/mdm:103433701%09red/mdm:103443458%09red/mdm:103409872%09red/mdm:103445414%09red
Base excision repair	KEGG PATHWAY	mdm03410	8	42	0.0152739	0.0499497	103438276|103447453|103423359|103419142|103419136|103445971|103427927|103428006	http://www.genome.jp/kegg-bin/show_pathway?mdm03410/mdm:103445971%09red/mdm:103428006%09red/mdm:103419142%09red/mdm:103423359%09red/mdm:103438276%09red/mdm:103419136%09red/mdm:103427927%09red/mdm:103447453%09red
Glycosaminoglycan degradation	KEGG PATHWAY	mdm00531	5	19	0.0179015	0.0570021	103455399|103433131|103437866|103433494|103455262	http://www.genome.jp/kegg-bin/show_pathway?mdm00531/mdm:103433494%09red/mdm:103455262%09red/mdm:103433131%09red/mdm:103455399%09red/mdm:103437866%09red
Porphyrin and chlorophyll metabolism	KEGG PATHWAY	mdm00860	10	64	0.0221436	0.068702	103402026|103405128|103423833|103425596|103441701|103434858|103446341|103419096|103426929|103444548	http://www.genome.jp/kegg-bin/show_pathway?mdm00860/mdm:103425596%09red/mdm:103426929%09red/mdm:103419096%09red/mdm:103423833%09red/mdm:103434858%09red/mdm:103444548%09red/mdm:103405128%09red/mdm:103441701%09red/mdm:103446341%09red/mdm:103402026%09red
Glycolysis / Gluconeogenesis	KEGG PATHWAY	mdm00010	20	170	0.0247082	0.0745666	103445912|103401764|103433550|103437941|103439272|103401089|103409569|103441632|103402711|103455633|103451907|103445881|103449780|103453937|103450273|103452095|103412014|103435386|103444845|103404424	http://www.genome.jp/kegg-bin/show_pathway?mdm00010/mdm:103444845%09red/mdm:103401089%09red/mdm:103445881%09red/mdm:103412014%09red/mdm:103445912%09red/mdm:103435386%09red/mdm:103449780%09red/mdm:103401764%09red/mdm:103450273%09red/mdm:103433550%09red/mdm:103402711%09red/mdm:103439272%09red/mdm:103453937%09red/mdm:103455633%09red/mdm:103437941%09red/mdm:103452095%09red/mdm:103404424%09red/mdm:103…
Mismatch repair	KEGG PATHWAY	mdm03430	9	56	0.0252664	0.0745666	103447453|103428006|103431241|103423359|103432731|103437891|103456110|103419136|103422350	http://www.genome.jp/kegg-bin/show_pathway?mdm03430/mdm:103437891%09red/mdm:103431241%09red/mdm:103422350%09red/mdm:103423359%09red/mdm:103456110%09red/mdm:103432731%09red/mdm:103419136%09red/mdm:103447453%09red/mdm:103428006%09red
Monobactam biosynthesis	KEGG PATHWAY	mdm00261	4	14	0.026787	0.0771721	103450392|103425766|103403953|103451531	http://www.genome.jp/kegg-bin/show_pathway?mdm00261/mdm:103450392%09red/mdm:103425766%09red/mdm:103403953%09red/mdm:103451531%09red
Phenylalanine, tyrosine and tryptophan biosynthesis	KEGG PATHWAY	mdm00400	9	57	0.0276141	0.0777049	103402853|103431866|103444825|103405859|103417350|103436731|103424012|103415235|103428057	http://www.genome.jp/kegg-bin/show_pathway?mdm00400/mdm:103405859%09red/mdm:103417350%09red/mdm:103428057%09red/mdm:103424012%09red/mdm:103436731%09red/mdm:103444825%09red/mdm:103431866%09red/mdm:103402853%09red/mdm:103415235%09red
Sulfur metabolism	KEGG PATHWAY	mdm00920	8	48	0.028667	0.0788342	103450392|103403953|103432045|103448261|103408766|103401004|103436725|103455681	http://www.genome.jp/kegg-bin/show_pathway?mdm00920/mdm:103455681%09red/mdm:103448261%09red/mdm:103403953%09red/mdm:103401004%09red/mdm:103408766%09red/mdm:103436725%09red/mdm:103432045%09red/mdm:103450392%09red
Terpenoid backbone biosynthesis	KEGG PATHWAY	mdm00900	10	73	0.0444154	0.117661	103418313|103418805|103408694|103444755|103407600|103433961|103434399|103404698|103448906|103410649	http://www.genome.jp/kegg-bin/show_pathway?mdm00900/mdm:103448906%09red/mdm:103433961%09red/mdm:103404698%09red/mdm:103407600%09red/mdm:103444755%09red/mdm:103418313%09red/mdm:103410649%09red/mdm:103408694%09red/mdm:103418805%09red/mdm:103434399%09red
Tyrosine metabolism	KEGG PATHWAY	mdm00350	8	53	0.0447308	0.117661	103429692|103409872|103405859|103431132|103409569|103452038|103412438|103443458	http://www.genome.jp/kegg-bin/show_pathway?mdm00350/mdm:103405859%09red/mdm:103452038%09red/mdm:103409872%09red/mdm:103412438%09red/mdm:103431132%09red/mdm:103443458%09red/mdm:103429692%09red/mdm:103409569%09red
Cyanoamino acid metabolism	KEGG PATHWAY	mdm00460	11	84	0.046259	0.119092	103431685|103402023|103448646|103417299|103418926|103443414|103438774|103441699|103447738|103438060|103453963	http://www.genome.jp/kegg-bin/show_pathway?mdm00460/mdm:103448646%09red/mdm:103441699%09red/mdm:103417299%09red/mdm:103453963%09red/mdm:103402023%09red/mdm:103443414%09red/mdm:103438060%09red/mdm:103418926%09red/mdm:103431685%09red/mdm:103438774%09red/mdm:103447738%09red
Propanoate metabolism	KEGG PATHWAY	mdm00640	7	46	0.0564995	0.142426	103438249|103442406|103453644|103438297|103443175|103428008|103433701	http://www.genome.jp/kegg-bin/show_pathway?mdm00640/mdm:103438249%09red/mdm:103442406%09red/mdm:103428008%09red/mdm:103433701%09red/mdm:103438297%09red/mdm:103453644%09red/mdm:103443175%09red
Phenylalanine metabolism	KEGG PATHWAY	mdm00360	6	38	0.065658	0.162135	103443458|103405859|103431132|103409872|103450046|103452038	http://www.genome.jp/kegg-bin/show_pathway?mdm00360/mdm:103405859%09red/mdm:103431132%09red/mdm:103450046%09red/mdm:103409872%09red/mdm:103452038%09red/mdm:103443458%09red
alpha-Linolenic acid metabolism	KEGG PATHWAY	mdm00592	9	73	0.0875914	0.211971	103409569|103418601|103434288|103404077|103452114|103435885|103433701|103418149|103428639	http://www.genome.jp/kegg-bin/show_pathway?mdm00592/mdm:103434288%09red/mdm:103428639%09red/mdm:103409569%09red/mdm:103404077%09red/mdm:103452114%09red/mdm:103433701%09red/mdm:103418601%09red/mdm:103435885%09red/mdm:103418149%09red
Cutin, suberine and wax biosynthesis	KEGG PATHWAY	mdm00073	5	32	0.0917846	0.217764	103451801|103437295|103453566|103404945|103401894	http://www.genome.jp/kegg-bin/show_pathway?mdm00073/mdm:103453566%09red/mdm:103451801%09red/mdm:103437295%09red/mdm:103404945%09red/mdm:103401894%09red
Glycosphingolipid biosynthesis - globo and isoglobo series	KEGG PATHWAY	mdm00603	3	14	0.095919	0.218985	103434765|103451430|103433494	http://www.genome.jp/kegg-bin/show_pathway?mdm00603/mdm:103433494%09red/mdm:103451430%09red/mdm:103434765%09red
AGE-RAGE signaling pathway in diabetic complications	KEGG PATHWAY	mdm04933	3	14	0.095919	0.218985	103432827|103449213|103418706	http://www.genome.jp/kegg-bin/show_pathway?mdm04933/mdm:103449213%09red/mdm:103418706%09red/mdm:103432827%09red
ABC transporters	KEGG PATHWAY	mdm02010	5	33	0.100291	0.224727	103430745|103416673|103443387|103450365|103404434	http://www.genome.jp/kegg-bin/show_pathway?mdm02010/mdm:103450365%09red/mdm:103443387%09red/mdm:103404434%09red/mdm:103430745%09red/mdm:103416673%09red
Synthesis and degradation of ketone bodies	KEGG PATHWAY	mdm00072	2	7	0.113561	0.245374	103448176|103444755	http://www.genome.jp/kegg-bin/show_pathway?mdm00072/mdm:103444755%09red/mdm:103448176%09red
Lipoic acid metabolism	KEGG PATHWAY	mdm00785	2	7	0.113561	0.245374	103414180|103403378	http://www.genome.jp/kegg-bin/show_pathway?mdm00785/mdm:103403378%09red/mdm:103414180%09red
Arginine and proline metabolism	KEGG PATHWAY	mdm00330	9	79	0.121775	0.258505	103422167|103403001|103443150|103405859|103401089|103450277|103420360|103424024|103445172	http://www.genome.jp/kegg-bin/show_pathway?mdm00330/mdm:103405859%09red/mdm:103401089%09red/mdm:103422167%09red/mdm:103450277%09red/mdm:103403001%09red/mdm:103443150%09red/mdm:103424024%09red/mdm:103420360%09red/mdm:103445172%09red
Linoleic acid metabolism	KEGG PATHWAY	mdm00591	4	26	0.130089	0.268679	103411221|103418601|103404077|103452114	http://www.genome.jp/kegg-bin/show_pathway?mdm00591/mdm:103411221%09red/mdm:103404077%09red/mdm:103452114%09red/mdm:103418601%09red
Fructose and mannose metabolism	KEGG PATHWAY	mdm00051	10	92	0.131009	0.268679	103433550|103439933|103440064|103439704|103441205|103402682|103440086|103431504|103449780|103453937	http://www.genome.jp/kegg-bin/show_pathway?mdm00051/mdm:103439933%09red/mdm:103440086%09red/mdm:103449780%09red/mdm:103440064%09red/mdm:103433550%09red/mdm:103441205%09red/mdm:103439704%09red/mdm:103431504%09red/mdm:103402682%09red/mdm:103453937%09red
Homologous recombination	KEGG PATHWAY	mdm03440	8	70	0.137606	0.277506	103403421|103445590|103436503|103437891|103409196|103456110|103408982|103428006	http://www.genome.jp/kegg-bin/show_pathway?mdm03440/mdm:103436503%09red/mdm:103428006%09red/mdm:103408982%09red/mdm:103409196%09red/mdm:103403421%09red/mdm:103445590%09red/mdm:103456110%09red/mdm:103437891%09red
Nucleotide excision repair	KEGG PATHWAY	mdm03420	9	83	0.148025	0.293624	103438276|103447453|103444036|103423359|103432731|103437891|103456110|103419136|103428006	http://www.genome.jp/kegg-bin/show_pathway?mdm03420/mdm:103437891%09red/mdm:103432731%09red/mdm:103456110%09red/mdm:103423359%09red/mdm:103444036%09red/mdm:103438276%09red/mdm:103419136%09red/mdm:103447453%09red/mdm:103428006%09red
Galactose metabolism	KEGG PATHWAY	mdm00052	7	61	0.156082	0.304613	103404424|103455633|103449780|103451430|103425172|103439640|103444244	http://www.genome.jp/kegg-bin/show_pathway?mdm00052/mdm:103455633%09red/mdm:103449780%09red/mdm:103439640%09red/mdm:103451430%09red/mdm:103444244%09red/mdm:103404424%09red/mdm:103425172%09red
Ubiquinone and other terpenoid-quinone biosynthesis	KEGG PATHWAY	mdm00130	6	50	0.158607	0.304627	103437799|103426517|103447265|103453843|103440010|103428784	http://www.genome.jp/kegg-bin/show_pathway?mdm00130/mdm:103428784%09red/mdm:103426517%09red/mdm:103453843%09red/mdm:103447265%09red/mdm:103437799%09red/mdm:103440010%09red
Arachidonic acid metabolism	KEGG PATHWAY	mdm00590	3	20	0.18826	0.350219	103454745|103420529|103404077	http://www.genome.jp/kegg-bin/show_pathway?mdm00590/mdm:103420529%09red/mdm:103454745%09red/mdm:103404077%09red
Other glycan degradation	KEGG PATHWAY	mdm00511	3	20	0.18826	0.350219	103401308|103401310|103433494	http://www.genome.jp/kegg-bin/show_pathway?mdm00511/mdm:103433494%09red/mdm:103401308%09red/mdm:103401310%09red
Phenylpropanoid biosynthesis	KEGG PATHWAY	mdm00940	20	227	0.192578	0.350219	103431339|103403867|103411973|103440557|103426517|103448646|103453963|103447265|103452136|103418926|103440010|103410332|103425533|103450046|103428516|103438060|103415491|103440160|103438774|103442292	http://www.genome.jp/kegg-bin/show_pathway?mdm00940/mdm:103403867%09red/mdm:103411973%09red/mdm:103410332%09red/mdm:103438774%09red/mdm:103450046%09red/mdm:103448646%09red/mdm:103452136%09red/mdm:103415491%09red/mdm:103425533%09red/mdm:103431339%09red/mdm:103442292%09red/mdm:103447265%09red/mdm:103440160%09red/mdm:103426517%09red/mdm:103438060%09red/mdm:103453963%09red/mdm:103418926%09red/mdm:103…
Thiamine metabolism	KEGG PATHWAY	mdm00730	4	31	0.193923	0.350219	103437557|103415174|103433341|103432577	http://www.genome.jp/kegg-bin/show_pathway?mdm00730/mdm:103433341%09red/mdm:103432577%09red/mdm:103437557%09red/mdm:103415174%09red
Ascorbate and aldarate metabolism	KEGG PATHWAY	mdm00053	7	66	0.200426	0.356641	103420358|103456198|103401089|103436352|103400740|103428850|103448151	http://www.genome.jp/kegg-bin/show_pathway?mdm00053/mdm:103401089%09red/mdm:103448151%09red/mdm:103428850%09red/mdm:103400740%09red/mdm:103420358%09red/mdm:103456198%09red/mdm:103436352%09red
Pentose phosphate pathway	KEGG PATHWAY	mdm00030	7	68	0.219401	0.379119	103404670|103433550|103428170|103419496|103425796|103453937|103429189	http://www.genome.jp/kegg-bin/show_pathway?mdm00030/mdm:103428170%09red/mdm:103404670%09red/mdm:103433550%09red/mdm:103453937%09red/mdm:103425796%09red/mdm:103419496%09red/mdm:103429189%09red
Glycosylphosphatidylinositol (GPI)-anchor biosynthesis	KEGG PATHWAY	mdm00563	4	33	0.221756	0.379119	103431096|103436921|103415160|103434187	http://www.genome.jp/kegg-bin/show_pathway?mdm00563/mdm:103434187%09red/mdm:103415160%09red/mdm:103436921%09red/mdm:103431096%09red
RNA transport	KEGG PATHWAY	mdm03013	20	233	0.222459	0.379119	103427484|103443467|103443661|103456170|103445898|103443828|103453095|103434842|103404973|103423310|103417781|103418985|103449000|103400827|103423306|103415044|103405819|103425081|103438370|103400826	http://www.genome.jp/kegg-bin/show_pathway?mdm03013/mdm:103434842%09red/mdm:103405819%09red/mdm:103404973%09red/mdm:103415044%09red/mdm:103445898%09red/mdm:103400827%09red/mdm:103400826%09red/mdm:103423306%09red/mdm:103418985%09red/mdm:103423310%09red/mdm:103417781%09red/mdm:103427484%09red/mdm:103453095%09red/mdm:103449000%09red/mdm:103443828%09red/mdm:103425081%09red/mdm:103443467%09red/mdm:103…
Glycerolipid metabolism	KEGG PATHWAY	mdm00561	10	106	0.228814	0.384535	103440671|103401089|103433023|103428220|103444132|103451430|103450273|103441610|103427617|103446451	http://www.genome.jp/kegg-bin/show_pathway?mdm00561/mdm:103440671%09red/mdm:103427617%09red/mdm:103446451%09red/mdm:103450273%09red/mdm:103451430%09red/mdm:103401089%09red/mdm:103428220%09red/mdm:103433023%09red/mdm:103444132%09red/mdm:103441610%09red
Fatty acid degradation	KEGG PATHWAY	mdm00071	6	58	0.24068	0.398936	103451801|103401089|103449797|103409569|103418149|103433701	http://www.genome.jp/kegg-bin/show_pathway?mdm00071/mdm:103451801%09red/mdm:103401089%09red/mdm:103418149%09red/mdm:103449797%09red/mdm:103433701%09red/mdm:103409569%09red
Glycerophospholipid metabolism	KEGG PATHWAY	mdm00564	12	134	0.248885	0.406961	103405574|103433953|103433023|103428220|103434288|103446943|103414767|103404077|103442659|103428324|103427617|103441610	http://www.genome.jp/kegg-bin/show_pathway?mdm00564/mdm:103446943%09red/mdm:103427617%09red/mdm:103414767%09red/mdm:103404077%09red/mdm:103433953%09red/mdm:103405574%09red/mdm:103428220%09red/mdm:103433023%09red/mdm:103428324%09red/mdm:103441610%09red/mdm:103434288%09red/mdm:103442659%09red
Alanine, aspartate and glutamate metabolism	KEGG PATHWAY	mdm00250	6	62	0.285705	0.460937	103425297|103438445|103447071|103405859|103417448|103453050	http://www.genome.jp/kegg-bin/show_pathway?mdm00250/mdm:103405859%09red/mdm:103417448%09red/mdm:103425297%09red/mdm:103438445%09red/mdm:103453050%09red/mdm:103447071%09red
Circadian rhythm - plant	KEGG PATHWAY	mdm04712	5	50	0.291121	0.463495	103431621|103441054|103421794|103443512|103443513	http://www.genome.jp/kegg-bin/show_pathway?mdm04712/mdm:103431621%09red/mdm:103443513%09red/mdm:103421794%09red/mdm:103443512%09red/mdm:103441054%09red
Arginine biosynthesis	KEGG PATHWAY	mdm00220	4	39	0.310061	0.485993	103438445|103453050|103405859|103417448	http://www.genome.jp/kegg-bin/show_pathway?mdm00220/mdm:103405859%09red/mdm:103453050%09red/mdm:103417448%09red/mdm:103438445%09red
Histidine metabolism	KEGG PATHWAY	mdm00340	3	27	0.313285	0.485993	103401089|103409380|103402161	http://www.genome.jp/kegg-bin/show_pathway?mdm00340/mdm:103402161%09red/mdm:103401089%09red/mdm:103409380%09red
Nitrogen metabolism	KEGG PATHWAY	mdm00910	4	40	0.325181	0.498063	103438445|103453050|103415043|103417448	http://www.genome.jp/kegg-bin/show_pathway?mdm00910/mdm:103453050%09red/mdm:103415043%09red/mdm:103417448%09red/mdm:103438445%09red
Flavone and flavonol biosynthesis	KEGG PATHWAY	mdm00944	1	5	0.33395	0.505099	103455413	http://www.genome.jp/kegg-bin/show_pathway?mdm00944/mdm:103455413%09red
Peroxisome	KEGG PATHWAY	mdm04146	10	120	0.346382	0.517435	103425598|103433961|103403859|103435343|103444056|103449797|103431645|103448176|103448046|103433701	http://www.genome.jp/kegg-bin/show_pathway?mdm04146/mdm:103431645%09red/mdm:103433961%09red/mdm:103403859%09red/mdm:103449797%09red/mdm:103425598%09red/mdm:103433701%09red/mdm:103435343%09red/mdm:103444056%09red/mdm:103448046%09red/mdm:103448176%09red
Lysine degradation	KEGG PATHWAY	mdm00310	4	43	0.37071	0.547024	103433171|103401089|103403246|103452487	http://www.genome.jp/kegg-bin/show_pathway?mdm00310/mdm:103403246%09red/mdm:103401089%09red/mdm:103452487%09red/mdm:103433171%09red
2-Oxocarboxylic acid metabolism	KEGG PATHWAY	mdm01210	6	70	0.379759	0.553625	103433221|103425766|103435343|103405859|103455697|103451531	http://www.genome.jp/kegg-bin/show_pathway?mdm01210/mdm:103405859%09red/mdm:103451531%09red/mdm:103455697%09red/mdm:103435343%09red/mdm:103433221%09red/mdm:103425766%09red
Stilbenoid, diarylheptanoid and gingerol biosynthesis	KEGG PATHWAY	mdm00945	3	31	0.386391	0.556588	103425533|103447265|103452136	http://www.genome.jp/kegg-bin/show_pathway?mdm00945/mdm:103447265%09red/mdm:103452136%09red/mdm:103425533%09red
Vitamin B6 metabolism	KEGG PATHWAY	mdm00750	2	19	0.403979	0.575077	103454697|103401762	http://www.genome.jp/kegg-bin/show_pathway?mdm00750/mdm:103454697%09red/mdm:103401762%09red
Carotenoid biosynthesis	KEGG PATHWAY	mdm00906	4	46	0.416007	0.585313	103451121|103414012|103443160|103431063	http://www.genome.jp/kegg-bin/show_pathway?mdm00906/mdm:103431063%09red/mdm:103414012%09red/mdm:103451121%09red/mdm:103443160%09red
Sphingolipid metabolism	KEGG PATHWAY	mdm00600	3	34	0.440017	0.605023	103451430|103448177|103443947	http://www.genome.jp/kegg-bin/show_pathway?mdm00600/mdm:103451430%09red/mdm:103443947%09red/mdm:103448177%09red
Ether lipid metabolism	KEGG PATHWAY	mdm00565	3	34	0.440017	0.605023	103433023|103428220|103404077	http://www.genome.jp/kegg-bin/show_pathway?mdm00565/mdm:103433023%09red/mdm:103404077%09red/mdm:103428220%09red
Protein processing in endoplasmic reticulum	KEGG PATHWAY	mdm04141	21	286	0.450435	0.612389	103444036|103438666|103404965|103443828|103404166|103448780|103442667|103450863|103427484|103417781|103400676|103443254|103412522|103445868|103447544|103433875|103449225|103431791|103400435|103433282|103452588	http://www.genome.jp/kegg-bin/show_pathway?mdm04141/mdm:103448780%09red/mdm:103449225%09red/mdm:103444036%09red/mdm:103447544%09red/mdm:103433875%09red/mdm:103400435%09red/mdm:103404965%09red/mdm:103442667%09red/mdm:103433282%09red/mdm:103445868%09red/mdm:103417781%09red/mdm:103450863%09red/mdm:103427484%09red/mdm:103412522%09red/mdm:103431791%09red/mdm:103443254%09red/mdm:103443828%09red/mdm:103…
Phosphonate and phosphinate metabolism	KEGG PATHWAY	mdm00440	1	8	0.456435	0.612736	103414767	http://www.genome.jp/kegg-bin/show_pathway?mdm00440/mdm:103414767%09red
mRNA surveillance pathway	KEGG PATHWAY	mdm03015	13	175	0.460818	0.612736	103425987|103442971|103437989|103400479|103403573|103434842|103423310|103404989|103456147|103405819|103449992|103415097|103438370	http://www.genome.jp/kegg-bin/show_pathway?mdm03015/mdm:103434842%09red/mdm:103400479%09red/mdm:103449992%09red/mdm:103403573%09red/mdm:103404989%09red/mdm:103437989%09red/mdm:103438370%09red/mdm:103442971%09red/mdm:103423310%09red/mdm:103456147%09red/mdm:103415097%09red/mdm:103405819%09red/mdm:103425987%09red
Nicotinate and nicotinamide metabolism	KEGG PATHWAY	mdm00760	2	22	0.47222	0.621071	103402607|103401389	http://www.genome.jp/kegg-bin/show_pathway?mdm00760/mdm:103401389%09red/mdm:103402607%09red
Limonene and pinene degradation	KEGG PATHWAY	mdm00903	1	9	0.492038	0.640178	103401089	http://www.genome.jp/kegg-bin/show_pathway?mdm00903/mdm:103401089%09red
Butanoate metabolism	KEGG PATHWAY	mdm00650	2	24	0.51501	0.655312	103448176|103444755	http://www.genome.jp/kegg-bin/show_pathway?mdm00650/mdm:103444755%09red/mdm:103448176%09red
Riboflavin metabolism	KEGG PATHWAY	mdm00740	2	24	0.51501	0.655312	103438939|103444112	http://www.genome.jp/kegg-bin/show_pathway?mdm00740/mdm:103444112%09red/mdm:103438939%09red
Proteasome	KEGG PATHWAY	mdm03050	6	82	0.519917	0.655312	103456126|103435284|103450602|103436261|103418266|103433578	http://www.genome.jp/kegg-bin/show_pathway?mdm03050/mdm:103433578%09red/mdm:103456126%09red/mdm:103418266%09red/mdm:103435284%09red/mdm:103450602%09red/mdm:103436261%09red
Folate biosynthesis	KEGG PATHWAY	mdm00790	2	25	0.535524	0.668025	103420529|103448789	http://www.genome.jp/kegg-bin/show_pathway?mdm00790/mdm:103448789%09red/mdm:103420529%09red
Tryptophan metabolism	KEGG PATHWAY	mdm00380	4	55	0.545469	0.673487	103455193|103401089|103400512|103429245	http://www.genome.jp/kegg-bin/show_pathway?mdm00380/mdm:103400512%09red/mdm:103401089%09red/mdm:103455193%09red/mdm:103429245%09red
Sesquiterpenoid and triterpenoid biosynthesis	KEGG PATHWAY	mdm00909	2	27	0.574727	0.702444	103404994|103445128	http://www.genome.jp/kegg-bin/show_pathway?mdm00909/mdm:103445128%09red/mdm:103404994%09red
Sulfur relay system	KEGG PATHWAY	mdm04122	1	12	0.585459	0.708406	103440218	http://www.genome.jp/kegg-bin/show_pathway?mdm04122/mdm:103440218%09red
Endocytosis	KEGG PATHWAY	mdm04144	15	225	0.611719	0.732851	103420864|103400359|103415403|103455767|103418648|103408374|103446114|103430363|103433914|103449985|103431791|103446301|103422966|103434907|103446767	http://www.genome.jp/kegg-bin/show_pathway?mdm04144/mdm:103418648%09red/mdm:103400359%09red/mdm:103446301%09red/mdm:103455767%09red/mdm:103430363%09red/mdm:103408374%09red/mdm:103420864%09red/mdm:103434907%09red/mdm:103446767%09red/mdm:103449985%09red/mdm:103415403%09red/mdm:103446114%09red/mdm:103433914%09red/mdm:103431791%09red/mdm:103422966%09red
Aminoacyl-tRNA biosynthesis	KEGG PATHWAY	mdm00970	6	95	0.655329	0.773343	103446741|103441520|103442410|103446975|103411042|103444548	http://www.genome.jp/kegg-bin/show_pathway?mdm00970/mdm:103442410%09red/mdm:103444548%09red/mdm:103441520%09red/mdm:103446741%09red/mdm:103411042%09red/mdm:103446975%09red
Valine, leucine and isoleucine degradation	KEGG PATHWAY	mdm00280	4	64	0.658345	0.773343	103401089|103443175|103448176|103444755	http://www.genome.jp/kegg-bin/show_pathway?mdm00280/mdm:103401089%09red/mdm:103444755%09red/mdm:103443175%09red/mdm:103448176%09red
SNARE interactions in vesicular transport	KEGG PATHWAY	mdm04130	3	49	0.670582	0.773343	103404468|103418404|103450874	http://www.genome.jp/kegg-bin/show_pathway?mdm04130/mdm:103418404%09red/mdm:103404468%09red/mdm:103450874%09red
Inositol phosphate metabolism	KEGG PATHWAY	mdm00562	5	82	0.681098	0.773343	103449985|103423459|103432827|103400740|103418706	http://www.genome.jp/kegg-bin/show_pathway?mdm00562/mdm:103418706%09red/mdm:103400740%09red/mdm:103449985%09red/mdm:103423459%09red/mdm:103432827%09red
Other types of O-glycan biosynthesis	KEGG PATHWAY	mdm00514	1	16	0.683865	0.773343	103443616	http://www.genome.jp/kegg-bin/show_pathway?mdm00514/mdm:103443616%09red
Monoterpenoid biosynthesis	KEGG PATHWAY	mdm00902	1	16	0.683865	0.773343	103446799	http://www.genome.jp/kegg-bin/show_pathway?mdm00902/mdm:103446799%09red
Plant-pathogen interaction	KEGG PATHWAY	mdm04626	15	240	0.702827	0.787427	103407781|103433613|103403961|103428835|103425889|103452971|103402565|103432727|103445435|103433385|103429825|103421313|103407568|103407953|103443879	http://www.genome.jp/kegg-bin/show_pathway?mdm04626/mdm:103403961%09red/mdm:103429825%09red/mdm:103425889%09red/mdm:103407953%09red/mdm:103428835%09red/mdm:103407568%09red/mdm:103407781%09red/mdm:103421313%09red/mdm:103433613%09red/mdm:103432727%09red/mdm:103433385%09red/mdm:103443879%09red/mdm:103402565%09red/mdm:103452971%09red/mdm:103445435%09red
Ubiquitin mediated proteolysis	KEGG PATHWAY	mdm04120	11	185	0.743019	0.82482	103434009|103448291|103452984|103427272|103403783|103428408|103445868|103453080|103435212|103426330|103426553	http://www.genome.jp/kegg-bin/show_pathway?mdm04120/mdm:103453080%09red/mdm:103426330%09red/mdm:103448291%09red/mdm:103445868%09red/mdm:103427272%09red/mdm:103428408%09red/mdm:103426553%09red/mdm:103435212%09red/mdm:103452984%09red/mdm:103403783%09red/mdm:103434009%09red
RNA degradation	KEGG PATHWAY	mdm03018	9	157	0.765741	0.842315	103437941|103407938|103446710|103423310|103435729|103446980|103455715|103450832|103438370	http://www.genome.jp/kegg-bin/show_pathway?mdm03018/mdm:103435729%09red/mdm:103455715%09red/mdm:103407938%09red/mdm:103446710%09red/mdm:103438370%09red/mdm:103423310%09red/mdm:103446980%09red/mdm:103437941%09red/mdm:103450832%09red
Phosphatidylinositol signaling system	KEGG PATHWAY	mdm04070	4	77	0.784973	0.855691	103449985|103423459|103432827|103418706	http://www.genome.jp/kegg-bin/show_pathway?mdm04070/mdm:103418706%09red/mdm:103449985%09red/mdm:103423459%09red/mdm:103432827%09red
N-Glycan biosynthesis	KEGG PATHWAY	mdm00510	3	62	0.807061	0.868759	103443254|103427637|103412522	http://www.genome.jp/kegg-bin/show_pathway?mdm00510/mdm:103427637%09red/mdm:103412522%09red/mdm:103443254%09red
Ribosome biogenesis in eukaryotes	KEGG PATHWAY	mdm03008	6	115	0.81132	0.868759	103431621|103452849|103456170|103441054|103421541|103409453	http://www.genome.jp/kegg-bin/show_pathway?mdm03008/mdm:103421541%09red/mdm:103409453%09red/mdm:103431621%09red/mdm:103456170%09red/mdm:103452849%09red/mdm:103441054%09red
Photosynthesis - antenna proteins	KEGG PATHWAY	mdm00196	1	27	0.849978	0.90217	103430085	http://www.genome.jp/kegg-bin/show_pathway?mdm00196/mdm:103430085%09red
MAPK signaling pathway - plant	KEGG PATHWAY	mdm04016	9	182	0.884292	0.930429	103455768|103425889|103439201|103404778|103455645|103455831|103407953|103436541|103404467	http://www.genome.jp/kegg-bin/show_pathway?mdm04016/mdm:103404778%09red/mdm:103436541%09red/mdm:103404467%09red/mdm:103455645%09red/mdm:103407953%09red/mdm:103425889%09red/mdm:103439201%09red/mdm:103455831%09red/mdm:103455768%09red
Autophagy - other	KEGG PATHWAY	mdm04136	2	56	0.900491	0.939305	103439976|103415097	http://www.genome.jp/kegg-bin/show_pathway?mdm04136/mdm:103439976%09red/mdm:103415097%09red
Plant hormone signal transduction	KEGG PATHWAY	mdm04075	17	331	0.91941	0.947316	103436872|103425108|103400916|103445150|103453925|103436252|103417085|103439296|103404778|103454562|103435227|103421146|103440434|103412623|103433041|103436425|103435463	http://www.genome.jp/kegg-bin/show_pathway?mdm04075/mdm:103445150%09red/mdm:103436252%09red/mdm:103435227%09red/mdm:103436425%09red/mdm:103400916%09red/mdm:103453925%09red/mdm:103412623%09red/mdm:103435463%09red/mdm:103425108%09red/mdm:103436872%09red/mdm:103440434%09red/mdm:103417085%09red/mdm:103433041%09red/mdm:103404778%09red/mdm:103454562%09red/mdm:103439296%09red/mdm:103421146%09red
Pantothenate and CoA biosynthesis	KEGG PATHWAY	mdm00770	1	37	0.923829	0.947316	103445414	http://www.genome.jp/kegg-bin/show_pathway?mdm00770/mdm:103445414%09red
RNA polymerase	KEGG PATHWAY	mdm03020	1	48	0.963866	0.980066	103438549	http://www.genome.jp/kegg-bin/show_pathway?mdm03020/mdm:103438549%09red
Basal transcription factors	KEGG PATHWAY	mdm03022	1	59	0.982862	0.991053	103427247	http://www.genome.jp/kegg-bin/show_pathway?mdm03022/mdm:103427247%09red
Spliceosome	KEGG PATHWAY	mdm03040	8	274	0.998383	0.998383	103434842|103446710|103433879|103431791|103410562|103455715|103405819|103437688	http://www.genome.jp/kegg-bin/show_pathway?mdm03040/mdm:103434842%09red/mdm:103455715%09red/mdm:103410562%09red/mdm:103446710%09red/mdm:103431791%09red/mdm:103405819%09red/mdm:103437688%09red/mdm:103433879%09red
--------------------
#Term	Database	ID	Input number	Background number	P-Value	Corrected P-Value	Input	Hyperlink
--------------------
#Term	Database	ID	Input number	Background number	P-Value	Corrected P-Value	Input	Hyperlink
--------------------

## Sheet: Fuji_OFF_68_DAFB
##Databases: KEGG PATHWAY
##Statistical test method: hypergeometric test / Fisher's exact test
##FDR correction method: Benjamini and Hochberg
#Term	Database	ID	Input number	Background number	P-Value	Corrected P-Value	Input	Hyperlink
Glycosphingolipid biosynthesis - globo and isoglobo series	KEGG PATHWAY	mdm00603	1	14	0.0129912	0.124816	103451430	http://www.genome.jp/kegg-bin/show_pathway?mdm00603/mdm:103451430%09red
Biosynthesis of amino acids	KEGG PATHWAY	mdm01230	2	303	0.0290094	0.124816	103450277|103447986	http://www.genome.jp/kegg-bin/show_pathway?mdm01230/mdm:103450277%09red/mdm:103447986%09red
Sphingolipid metabolism	KEGG PATHWAY	mdm00600	1	34	0.0300578	0.124816	103451430	http://www.genome.jp/kegg-bin/show_pathway?mdm00600/mdm:103451430%09red
Galactose metabolism	KEGG PATHWAY	mdm00052	1	61	0.0526433	0.124816	103451430	http://www.genome.jp/kegg-bin/show_pathway?mdm00052/mdm:103451430%09red
Pentose phosphate pathway	KEGG PATHWAY	mdm00030	1	68	0.0584148	0.124816	103447986	http://www.genome.jp/kegg-bin/show_pathway?mdm00030/mdm:103447986%09red
alpha-Linolenic acid metabolism	KEGG PATHWAY	mdm00592	1	73	0.0625164	0.124816	103450454	http://www.genome.jp/kegg-bin/show_pathway?mdm00592/mdm:103450454%09red
Arginine and proline metabolism	KEGG PATHWAY	mdm00330	1	79	0.0674154	0.124816	103450277	http://www.genome.jp/kegg-bin/show_pathway?mdm00330/mdm:103450277%09red
Fructose and mannose metabolism	KEGG PATHWAY	mdm00051	1	92	0.0779445	0.124816	103447986	http://www.genome.jp/kegg-bin/show_pathway?mdm00051/mdm:103447986%09red
Carbon fixation in photosynthetic organisms	KEGG PATHWAY	mdm00710	1	99	0.0835661	0.124816	103447986	http://www.genome.jp/kegg-bin/show_pathway?mdm00710/mdm:103447986%09red
Glycerolipid metabolism	KEGG PATHWAY	mdm00561	1	106	0.0891544	0.124816	103451430	http://www.genome.jp/kegg-bin/show_pathway?mdm00561/mdm:103451430%09red
Biosynthesis of secondary metabolites	KEGG PATHWAY	mdm01110	3	1452	0.132397	0.161857	103450277|103450454|103447986	http://www.genome.jp/kegg-bin/show_pathway?mdm01110/mdm:103450277%09red/mdm:103447986%09red/mdm:103450454%09red
Glycolysis / Gluconeogenesis	KEGG PATHWAY	mdm00010	1	170	0.138734	0.161857	103447986	http://www.genome.jp/kegg-bin/show_pathway?mdm00010/mdm:103447986%09red
Carbon metabolism	KEGG PATHWAY	mdm01200	1	338	0.256726	0.276474	103447986	http://www.genome.jp/kegg-bin/show_pathway?mdm01200/mdm:103447986%09red
Metabolic pathways	KEGG PATHWAY	mdm01100	3	2837	0.453954	0.453954	103450277|103451430|103447986	http://www.genome.jp/kegg-bin/show_pathway?mdm01100/mdm:103450277%09red/mdm:103451430%09red/mdm:103447986%09red
--------------------
#Term	Database	ID	Input number	Background number	P-Value	Corrected P-Value	Input	Hyperlink
--------------------
#Term	Database	ID	Input number	Background number	P-Value	Corrected P-Value	Input	Hyperlink
--------------------

## Sheet: Fuji_ON_48_DAFB
##Databases: KEGG PATHWAY
##Statistical test method: hypergeometric test / Fisher's exact test
##FDR correction method: Benjamini and Hochberg
#Term	Database	ID	Input number	Background number	P-Value	Corrected P-Value	Input	Hyperlink
Carotenoid biosynthesis	KEGG PATHWAY	mdm00906	1	46	0.0191739	0.0575216	103420192	http://www.genome.jp/kegg-bin/show_pathway?mdm00906/mdm:103420192%09red
Biosynthesis of secondary metabolites	KEGG PATHWAY	mdm01110	1	1452	0.456079	0.684119	103420192	http://www.genome.jp/kegg-bin/show_pathway?mdm01110/mdm:103420192%09red
Metabolic pathways	KEGG PATHWAY	mdm01100	1	2837	0.701935	0.701935	103420192	http://www.genome.jp/kegg-bin/show_pathway?mdm01100/mdm:103420192%09red
--------------------
#Term	Database	ID	Input number	Background number	P-Value	Corrected P-Value	Input	Hyperlink
--------------------
#Term	Database	ID	Input number	Background number	P-Value	Corrected P-Value	Input	Hyperlink
--------------------

## Sheet: Fuji_ON_55_DAFB
##Databases: KEGG PATHWAY
##Statistical test method: hypergeometric test / Fisher's exact test
##FDR correction method: Benjamini and Hochberg
#Term	Database	ID	Input number	Background number	P-Value	Corrected P-Value	Input	Hyperlink
Plant hormone signal transduction	KEGG PATHWAY	mdm04075	17	331	1.41516e-06	6.93426e-05	103444810|103441116|103402970|103401867|103443860|103415456|103411653|103400015|103413649|103435765|103416129|103432566|103455096|103436283|103403600|103405830|103424476	http://www.genome.jp/kegg-bin/show_pathway?mdm04075/mdm:103401867%09red/mdm:103424476%09red/mdm:103455096%09red/mdm:103432566%09red/mdm:103443860%09red/mdm:103441116%09red/mdm:103416129%09red/mdm:103435765%09red/mdm:103413649%09red/mdm:103405830%09red/mdm:103436283%09red/mdm:103402970%09red/mdm:103415456%09red/mdm:103444810%09red/mdm:103411653%09red/mdm:103403600%09red/mdm:103400015%09red
Diterpenoid biosynthesis	KEGG PATHWAY	mdm00904	4	43	0.00245732	0.0559849	103445723|103408895|103435672|103438911	http://www.genome.jp/kegg-bin/show_pathway?mdm00904/mdm:103435672%09red/mdm:103445723%09red/mdm:103438911%09red/mdm:103408895%09red
Plant-pathogen interaction	KEGG PATHWAY	mdm04626	9	240	0.00342765	0.0559849	103439421|103406590|103438671|103447258|103402969|103409441|103441875|103450350|103436283	http://www.genome.jp/kegg-bin/show_pathway?mdm04626/mdm:103438671%09red/mdm:103406590%09red/mdm:103439421%09red/mdm:103450350%09red/mdm:103409441%09red/mdm:103447258%09red/mdm:103402969%09red/mdm:103441875%09red/mdm:103436283%09red
Phenylpropanoid biosynthesis	KEGG PATHWAY	mdm00940	7	227	0.0239367	0.293224	103444435|103407082|103416003|103420099|103422288|103452118|103411973	http://www.genome.jp/kegg-bin/show_pathway?mdm00940/mdm:103452118%09red/mdm:103444435%09red/mdm:103416003%09red/mdm:103422288%09red/mdm:103411973%09red/mdm:103420099%09red/mdm:103407082%09red
Starch and sucrose metabolism	KEGG PATHWAY	mdm00500	6	203	0.0416428	0.4081	103449473|103444435|103408485|103400901|103439858|103444513	http://www.genome.jp/kegg-bin/show_pathway?mdm00500/mdm:103444513%09red/mdm:103439858%09red/mdm:103408485%09red/mdm:103444435%09red/mdm:103449473%09red/mdm:103400901%09red
MAPK signaling pathway - plant	KEGG PATHWAY	mdm04016	5	182	0.0764796	0.556715	103439421|103443860|103438671|103436283|103438110	http://www.genome.jp/kegg-bin/show_pathway?mdm04016/mdm:103438671%09red/mdm:103439421%09red/mdm:103438110%09red/mdm:103443860%09red/mdm:103436283%09red
Arginine biosynthesis	KEGG PATHWAY	mdm00220	2	39	0.0872335	0.556715	103453876|103436887	http://www.genome.jp/kegg-bin/show_pathway?mdm00220/mdm:103436887%09red/mdm:103453876%09red
Nitrogen metabolism	KEGG PATHWAY	mdm00910	2	40	0.0908922	0.556715	103453876|103435190	http://www.genome.jp/kegg-bin/show_pathway?mdm00910/mdm:103435190%09red/mdm:103453876%09red
Carotenoid biosynthesis	KEGG PATHWAY	mdm00906	2	46	0.113719	0.619137	103406562|103445724	http://www.genome.jp/kegg-bin/show_pathway?mdm00906/mdm:103406562%09red/mdm:103445724%09red
Pyruvate metabolism	KEGG PATHWAY	mdm00620	3	116	0.173333	0.765311	103451698|103417932|103413691	http://www.genome.jp/kegg-bin/show_pathway?mdm00620/mdm:103413691%09red/mdm:103451698%09red/mdm:103417932%09red
Galactose metabolism	KEGG PATHWAY	mdm00052	2	61	0.175717	0.765311	103415804|103449473	http://www.genome.jp/kegg-bin/show_pathway?mdm00052/mdm:103449473%09red/mdm:103415804%09red
Vitamin B6 metabolism	KEGG PATHWAY	mdm00750	1	19	0.215144	0.765311	103453549	http://www.genome.jp/kegg-bin/show_pathway?mdm00750/mdm:103453549%09red
Nicotinate and nicotinamide metabolism	KEGG PATHWAY	mdm00760	1	22	0.24316	0.765311	103444487	http://www.genome.jp/kegg-bin/show_pathway?mdm00760/mdm:103444487%09red
Riboflavin metabolism	KEGG PATHWAY	mdm00740	1	24	0.26128	0.765311	103411101	http://www.genome.jp/kegg-bin/show_pathway?mdm00740/mdm:103411101%09red
Selenocompound metabolism	KEGG PATHWAY	mdm00450	1	25	0.270178	0.765311	103435850	http://www.genome.jp/kegg-bin/show_pathway?mdm00450/mdm:103435850%09red
Zeatin biosynthesis	KEGG PATHWAY	mdm00908	1	25	0.270178	0.765311	103454534	http://www.genome.jp/kegg-bin/show_pathway?mdm00908/mdm:103454534%09red
Brassinosteroid biosynthesis	KEGG PATHWAY	mdm00905	1	30	0.313085	0.765311	103431557	http://www.genome.jp/kegg-bin/show_pathway?mdm00905/mdm:103431557%09red
Stilbenoid, diarylheptanoid and gingerol biosynthesis	KEGG PATHWAY	mdm00945	1	31	0.32136	0.765311	103452118	http://www.genome.jp/kegg-bin/show_pathway?mdm00945/mdm:103452118%09red
Biosynthesis of secondary metabolites	KEGG PATHWAY	mdm01110	20	1452	0.321591	0.765311	103445724|103411101|103436887|103417932|103444435|103407082|103435672|103420099|103401351|103416003|103406562|108169219|103408895|103411280|103445723|103422288|103452118|103411973|103431557|103438911	http://www.genome.jp/kegg-bin/show_pathway?mdm01110/mdm:103452118%09red/mdm:103431557%09red/mdm:103411280%09red/mdm:103445724%09red/mdm:103401351%09red/mdm:103444435%09red/mdm:103436887%09red/mdm:103416003%09red/mdm:103422288%09red/mdm:103435672%09red/mdm:103445723%09red/mdm:103417932%09red/mdm:103411973%09red/mdm:103438911%09red/mdm:103408895%09red/mdm:108169219%09red/mdm:103406562%09red/mdm:103…
Cutin, suberine and wax biosynthesis	KEGG PATHWAY	mdm00073	1	32	0.329535	0.765311	103430617	http://www.genome.jp/kegg-bin/show_pathway?mdm00073/mdm:103430617%09red
ABC transporters	KEGG PATHWAY	mdm02010	1	33	0.337611	0.765311	103442303	http://www.genome.jp/kegg-bin/show_pathway?mdm02010/mdm:103442303%09red
Carbon fixation in photosynthetic organisms	KEGG PATHWAY	mdm00710	2	99	0.343609	0.765311	103451698|103417932	http://www.genome.jp/kegg-bin/show_pathway?mdm00710/mdm:103451698%09red/mdm:103417932%09red
Base excision repair	KEGG PATHWAY	mdm03410	1	42	0.406069	0.851716	103441354	http://www.genome.jp/kegg-bin/show_pathway?mdm03410/mdm:103441354%09red
Flavonoid biosynthesis	KEGG PATHWAY	mdm00941	1	61	0.52828	0.851716	103452118	http://www.genome.jp/kegg-bin/show_pathway?mdm00941/mdm:103452118%09red
Alanine, aspartate and glutamate metabolism	KEGG PATHWAY	mdm00250	1	62	0.533967	0.851716	103453876	http://www.genome.jp/kegg-bin/show_pathway?mdm00250/mdm:103453876%09red
RNA transport	KEGG PATHWAY	mdm03013	3	233	0.541952	0.851716	103435843|103428699|103431343	http://www.genome.jp/kegg-bin/show_pathway?mdm03013/mdm:103435843%09red/mdm:103431343%09red/mdm:103428699%09red
Metabolic pathways	KEGG PATHWAY	mdm01100	34	2837	0.564898	0.851716	103453549|103436887|103450889|103456100|103401351|103416003|103406562|103408485|103439858|103422288|103452118|103433529|103444513|103445724|103411101|103420099|103438911|103451698|103444025|103417932|103444435|103435190|103400901|103417972|103431557|103413691|103407082|103415804|103435850|103449473|103411280|103453876|103411973|103445952	http://www.genome.jp/kegg-bin/show_pathway?mdm01100/mdm:103417972%09red/mdm:103439858%09red/mdm:103451698%09red/mdm:103416003%09red/mdm:103433529%09red/mdm:103420099%09red/mdm:103406562%09red/mdm:103407082%09red/mdm:103411101%09red/mdm:103453876%09red/mdm:103436887%09red/mdm:103438911%09red/mdm:103422288%09red/mdm:103435190%09red/mdm:103453549%09red/mdm:103445952%09red/mdm:103452118%09red/mdm:103…
2-Oxocarboxylic acid metabolism	KEGG PATHWAY	mdm01210	1	70	0.577064	0.851716	103436887	http://www.genome.jp/kegg-bin/show_pathway?mdm01210/mdm:103436887%09red
Pyrimidine metabolism	KEGG PATHWAY	mdm00240	1	71	0.582163	0.851716	103445952	http://www.genome.jp/kegg-bin/show_pathway?mdm00240/mdm:103445952%09red
Carbon metabolism	KEGG PATHWAY	mdm01200	4	338	0.591126	0.851716	103451698|103401351|103453876|103417932	http://www.genome.jp/kegg-bin/show_pathway?mdm01200/mdm:103417932%09red/mdm:103453876%09red/mdm:103451698%09red/mdm:103401351%09red
alpha-Linolenic acid metabolism	KEGG PATHWAY	mdm00592	1	73	0.592179	0.851716	108169219	http://www.genome.jp/kegg-bin/show_pathway?mdm00592/mdm:108169219%09red
Citrate cycle (TCA cycle)	KEGG PATHWAY	mdm00020	1	75	0.601955	0.851716	103417932	http://www.genome.jp/kegg-bin/show_pathway?mdm00020/mdm:103417932%09red
Phosphatidylinositol signaling system	KEGG PATHWAY	mdm04070	1	77	0.611497	0.851716	103442791	http://www.genome.jp/kegg-bin/show_pathway?mdm04070/mdm:103442791%09red
Glycolysis / Gluconeogenesis	KEGG PATHWAY	mdm00010	2	170	0.614968	0.851716	103401351|103417932	http://www.genome.jp/kegg-bin/show_pathway?mdm00010/mdm:103417932%09red/mdm:103401351%09red
Glycine, serine and threonine metabolism	KEGG PATHWAY	mdm00260	1	79	0.620811	0.851716	103401351	http://www.genome.jp/kegg-bin/show_pathway?mdm00260/mdm:103401351%09red
Proteasome	KEGG PATHWAY	mdm03050	1	82	0.634366	0.851716	103445035	http://www.genome.jp/kegg-bin/show_pathway?mdm03050/mdm:103445035%09red
Cyanoamino acid metabolism	KEGG PATHWAY	mdm00460	1	84	0.643132	0.851716	103444435	http://www.genome.jp/kegg-bin/show_pathway?mdm00460/mdm:103444435%09red
Aminoacyl-tRNA biosynthesis	KEGG PATHWAY	mdm00970	1	95	0.687731	0.886811	103435850	http://www.genome.jp/kegg-bin/show_pathway?mdm00970/mdm:103435850%09red
Glycerolipid metabolism	KEGG PATHWAY	mdm00561	1	106	0.726765	0.895387	103417972	http://www.genome.jp/kegg-bin/show_pathway?mdm00561/mdm:103417972%09red
Ribosome biogenesis in eukaryotes	KEGG PATHWAY	mdm03008	1	115	0.755051	0.895387	103431343	http://www.genome.jp/kegg-bin/show_pathway?mdm03008/mdm:103431343%09red
Glutathione metabolism	KEGG PATHWAY	mdm00480	1	123	0.777731	0.895387	103433529	http://www.genome.jp/kegg-bin/show_pathway?mdm00480/mdm:103433529%09red
Purine metabolism	KEGG PATHWAY	mdm00230	1	128	0.790828	0.895387	103444025	http://www.genome.jp/kegg-bin/show_pathway?mdm00230/mdm:103444025%09red
Glycerophospholipid metabolism	KEGG PATHWAY	mdm00564	1	134	0.805532	0.895387	103404157	http://www.genome.jp/kegg-bin/show_pathway?mdm00564/mdm:103404157%09red
Cysteine and methionine metabolism	KEGG PATHWAY	mdm00270	1	140	0.819205	0.895387	103411280	http://www.genome.jp/kegg-bin/show_pathway?mdm00270/mdm:103411280%09red
Pentose and glucuronate interconversions	KEGG PATHWAY	mdm00040	1	142	0.823546	0.895387	103450889	http://www.genome.jp/kegg-bin/show_pathway?mdm00040/mdm:103450889%09red
Amino sugar and nucleotide sugar metabolism	KEGG PATHWAY	mdm00520	1	159	0.856485	0.895387	103415804	http://www.genome.jp/kegg-bin/show_pathway?mdm00520/mdm:103415804%09red
Oxidative phosphorylation	KEGG PATHWAY	mdm00190	1	172	0.877467	0.895387	103456100	http://www.genome.jp/kegg-bin/show_pathway?mdm00190/mdm:103456100%09red
Biosynthesis of amino acids	KEGG PATHWAY	mdm01230	2	303	0.883555	0.895387	103401351|103436887	http://www.genome.jp/kegg-bin/show_pathway?mdm01230/mdm:103436887%09red/mdm:103401351%09red
Ubiquitin mediated proteolysis	KEGG PATHWAY	mdm04120	1	185	0.895387	0.895387	103446408	http://www.genome.jp/kegg-bin/show_pathway?mdm04120/mdm:103446408%09red
--------------------
#Term	Database	ID	Input number	Background number	P-Value	Corrected P-Value	Input	Hyperlink
--------------------
#Term	Database	ID	Input number	Background number	P-Value	Corrected P-Value	Input	Hyperlink
--------------------

## Sheet: Fuji_ON_63_DAFB
##Databases: KEGG PATHWAY
##Statistical test method: hypergeometric test / Fisher's exact test
##FDR correction method: Benjamini and Hochberg
#Term	Database	ID	Input number	Background number	P-Value	Corrected P-Value	Input	Hyperlink
Plant hormone signal transduction	KEGG PATHWAY	mdm04075	43	331	1.9655e-08	1.9655e-06	103402785|103441827|103415456|103421404|103416001|103400838|103411653|103448631|103416129|103449094|103431796|103428420|103424674|103405830|103400015|103430506|103413649|103427523|103435765|103424476|103439337|103405438|103405145|103413926|103441116|103436894|103434164|103432473|103446052|103402284|103452430|103401284|103430245|103444810|103403691|103402720|103402970|103443860|103401867|103441267…	http://www.genome.jp/kegg-bin/show_pathway?mdm04075/mdm:103400838%09red/mdm:103402970%09red/mdm:103441116%09red/mdm:103416129%09red/mdm:103431796%09red/mdm:103413926%09red/mdm:103448631%09red/mdm:103415456%09red/mdm:103427523%09red/mdm:103400015%09red/mdm:103430245%09red/mdm:103424476%09red/mdm:103402284%09red/mdm:103401284%09red/mdm:103435765%09red/mdm:103413649%09red/mdm:103441827%09red/mdm:103…
Plant-pathogen interaction	KEGG PATHWAY	mdm04626	26	240	0.000181116	0.0090558	103442976|103407638|103455683|103439421|103403569|103437767|103438671|103402969|103443876|103417451|103405382|103440722|103450350|103406590|103409441|103442065|103441875|103452430|103455264|103444856|103443650|103440987|103436500|103439671|103443927|103444117	http://www.genome.jp/kegg-bin/show_pathway?mdm04626/mdm:103437767%09red/mdm:103407638%09red/mdm:103406590%09red/mdm:103443876%09red/mdm:103436500%09red/mdm:103442976%09red/mdm:103444117%09red/mdm:103439671%09red/mdm:103409441%09red/mdm:103440722%09red/mdm:103455264%09red/mdm:103444856%09red/mdm:103455683%09red/mdm:103440987%09red/mdm:103442065%09red/mdm:103403569%09red/mdm:103402969%09red/mdm:103…
MAPK signaling pathway - plant	KEGG PATHWAY	mdm04016	18	182	0.0040773	0.111112	103439337|103439421|103413926|103436894|103443860|103438671|103421404|103402284|103416001|103400838|103402785|103452430|103438110|103453589|103428420|103431796|103401284|103448631	http://www.genome.jp/kegg-bin/show_pathway?mdm04016/mdm:103438671%09red/mdm:103400838%09red/mdm:103453589%09red/mdm:103439337%09red/mdm:103428420%09red/mdm:103439421%09red/mdm:103448631%09red/mdm:103401284%09red/mdm:103416001%09red/mdm:103402284%09red/mdm:103443860%09red/mdm:103431796%09red/mdm:103413926%09red/mdm:103402785%09red/mdm:103436894%09red/mdm:103438110%09red/mdm:103421404%09red/mdm:103…
Ubiquitin mediated proteolysis	KEGG PATHWAY	mdm04120	18	185	0.00476061	0.111112	103420856|103454721|103443622|103401889|103433773|103454901|103444341|103452437|103446785|103452934|103445107|103434433|103433334|103411193|103450092|103446408|103455947|103418391	http://www.genome.jp/kegg-bin/show_pathway?mdm04120/mdm:103454721%09red/mdm:103454901%09red/mdm:103445107%09red/mdm:103455947%09red/mdm:103433773%09red/mdm:103444341%09red/mdm:103450092%09red/mdm:103434433%09red/mdm:103452934%09red/mdm:103411193%09red/mdm:103443622%09red/mdm:103446408%09red/mdm:103446785%09red/mdm:103452437%09red/mdm:103433334%09red/mdm:103401889%09red/mdm:103420856%09red/mdm:103…
Starch and sucrose metabolism	KEGG PATHWAY	mdm00500	19	203	0.00555558	0.111112	103437450|103449473|103455235|103444588|103400066|103451948|103424236|103402996|103410807|103404446|103408485|103400673|103439858|103446295|103444513|103408057|103430254|103443655|103450465	http://www.genome.jp/kegg-bin/show_pathway?mdm00500/mdm:103443655%09red/mdm:103444513%09red/mdm:103450465%09red/mdm:103437450%09red/mdm:103400066%09red/mdm:103439858%09red/mdm:103455235%09red/mdm:103408485%09red/mdm:103404446%09red/mdm:103444588%09red/mdm:103451948%09red/mdm:103430254%09red/mdm:103449473%09red/mdm:103424236%09red/mdm:103446295%09red/mdm:103410807%09red/mdm:103408057%09red/mdm:103…
Circadian rhythm - plant	KEGG PATHWAY	mdm04712	7	50	0.0134408	0.224014	103455842|103403798|103453835|103431933|103414826|103451170|103453329	http://www.genome.jp/kegg-bin/show_pathway?mdm04712/mdm:103455842%09red/mdm:103453835%09red/mdm:103431933%09red/mdm:103451170%09red/mdm:103403798%09red/mdm:103453329%09red/mdm:103414826%09red
Brassinosteroid biosynthesis	KEGG PATHWAY	mdm00905	5	30	0.019103	0.2729	103401541|103405364|103437230|103431557|103432823	http://www.genome.jp/kegg-bin/show_pathway?mdm00905/mdm:103431557%09red/mdm:103432823%09red/mdm:103401541%09red/mdm:103405364%09red/mdm:103437230%09red
Pyruvate metabolism	KEGG PATHWAY	mdm00620	11	116	0.0278338	0.311022	103449602|103451698|103438582|103436870|103417932|103402738|103435358|103421316|103432220|103437735|103413691	http://www.genome.jp/kegg-bin/show_pathway?mdm00620/mdm:103436870%09red/mdm:103438582%09red/mdm:103435358%09red/mdm:103437735%09red/mdm:103451698%09red/mdm:103417932%09red/mdm:103413691%09red/mdm:103421316%09red/mdm:103432220%09red/mdm:103402738%09red/mdm:103449602%09red
Biosynthesis of secondary metabolites	KEGG PATHWAY	mdm01110	85	1452	0.027992	0.311022	103444638|103437875|103427292|103446228|103403982|103407278|103433158|103448975|103421316|103424813|103433836|103434245|103406562|103433738|103448443|103449027|103452118|103451064|103435274|103441558|103422342|103436887|103405714|103450465|103437450|103455972|103411101|103405684|103421923|103430505|103435672|103435358|103443655|103444223|103424047|103415150|103427588|103435773|103420099|103404137…	http://www.genome.jp/kegg-bin/show_pathway?mdm01110/mdm:103436870%09red/mdm:103446228%09red/mdm:103405684%09red/mdm:103427292%09red/mdm:103437918%09red/mdm:103446186%09red/mdm:103455258%09red/mdm:103449975%09red/mdm:103452766%09red/mdm:103435383%09red/mdm:103437875%09red/mdm:103433738%09red/mdm:103424813%09red/mdm:103420099%09red/mdm:103444223%09red/mdm:103437450%09red/mdm:103406159%09red/mdm:103…
Galactose metabolism	KEGG PATHWAY	mdm00052	7	61	0.0323861	0.323861	103416906|103437970|103415804|103439064|103449473|103439066|103404486	http://www.genome.jp/kegg-bin/show_pathway?mdm00052/mdm:103404486%09red/mdm:103449473%09red/mdm:103437970%09red/mdm:103439066%09red/mdm:103439064%09red/mdm:103416906%09red/mdm:103415804%09red
Fructose and mannose metabolism	KEGG PATHWAY	mdm00051	9	92	0.0376888	0.326447	103444638|103405684|103435383|103444130|103439064|103400412|103439066|103432365|103455258	http://www.genome.jp/kegg-bin/show_pathway?mdm00051/mdm:103444638%09red/mdm:103405684%09red/mdm:103455258%09red/mdm:103435383%09red/mdm:103444130%09red/mdm:103439066%09red/mdm:103439064%09red/mdm:103432365%09red/mdm:103400412%09red
Zeatin biosynthesis	KEGG PATHWAY	mdm00908	4	25	0.0391737	0.326447	103449027|103440905|103449975|103402691	http://www.genome.jp/kegg-bin/show_pathway?mdm00908/mdm:103440905%09red/mdm:103449027%09red/mdm:103449975%09red/mdm:103402691%09red
Spliceosome	KEGG PATHWAY	mdm03040	20	274	0.0433893	0.333764	103425380|103418655|103434172|103403924|103444508|103416697|103451963|103436682|103431858|103437497|103437281|103453990|103434250|103449461|103424001|103426377|103442236|103446490|103433519|103404318	http://www.genome.jp/kegg-bin/show_pathway?mdm03040/mdm:103437281%09red/mdm:103436682%09red/mdm:103444508%09red/mdm:103404318%09red/mdm:103437497%09red/mdm:103433519%09red/mdm:103418655%09red/mdm:103453990%09red/mdm:103434172%09red/mdm:103449461%09red/mdm:103424001%09red/mdm:103416697%09red/mdm:103425380%09red/mdm:103426377%09red/mdm:103442236%09red/mdm:103403924%09red/mdm:103434250%09red/mdm:103…
Nitrogen metabolism	KEGG PATHWAY	mdm00910	5	40	0.0499946	0.357104	103453876|103410911|103450022|103435190|103414194	http://www.genome.jp/kegg-bin/show_pathway?mdm00910/mdm:103450022%09red/mdm:103414194%09red/mdm:103435190%09red/mdm:103410911%09red/mdm:103453876%09red
Autophagy - other	KEGG PATHWAY	mdm04136	6	56	0.058867	0.370294	103402652|103436505|103435259|103408931|103452631|103408768	http://www.genome.jp/kegg-bin/show_pathway?mdm04136/mdm:103408768%09red/mdm:103436505%09red/mdm:103435259%09red/mdm:103452631%09red/mdm:103408931%09red/mdm:103402652%09red
Diterpenoid biosynthesis	KEGG PATHWAY	mdm00904	5	43	0.0629007	0.370294	103405714|103435672|103408895|103446186|103438911	http://www.genome.jp/kegg-bin/show_pathway?mdm00904/mdm:103446186%09red/mdm:103435672%09red/mdm:103438911%09red/mdm:103405714%09red/mdm:103408895%09red
Thiamine metabolism	KEGG PATHWAY	mdm00730	4	31	0.0701177	0.370294	103415150|103425403|103447435|103418935	http://www.genome.jp/kegg-bin/show_pathway?mdm00730/mdm:103447435%09red/mdm:103418935%09red/mdm:103415150%09red/mdm:103425403%09red
Cutin, suberine and wax biosynthesis	KEGG PATHWAY	mdm00073	4	32	0.076209	0.370294	103437513|103444567|103451451|103428002	http://www.genome.jp/kegg-bin/show_pathway?mdm00073/mdm:103428002%09red/mdm:103444567%09red/mdm:103437513%09red/mdm:103451451%09red
Endocytosis	KEGG PATHWAY	mdm04144	16	225	0.0772793	0.370294	103434014|103434433|103445583|103426994|103446785|103434172|103404322|103400745|103441898|103402624|103427446|103449461|103453715|103453732|103444061|103405852	http://www.genome.jp/kegg-bin/show_pathway?mdm04144/mdm:103402624%09red/mdm:103427446%09red/mdm:103404322%09red/mdm:103434172%09red/mdm:103405852%09red/mdm:103434433%09red/mdm:103449461%09red/mdm:103441898%09red/mdm:103434014%09red/mdm:103446785%09red/mdm:103453715%09red/mdm:103444061%09red/mdm:103426994%09red/mdm:103445583%09red/mdm:103453732%09red/mdm:103400745%09red
Cysteine and methionine metabolism	KEGG PATHWAY	mdm00270	11	140	0.0779373	0.370294	103415406|103453168|103407278|103401891|103435358|103439882|103433836|103427793|103422882|103446762|103405317	http://www.genome.jp/kegg-bin/show_pathway?mdm00270/mdm:103435358%09red/mdm:103405317%09red/mdm:103439882%09red/mdm:103433836%09red/mdm:103401891%09red/mdm:103415406%09red/mdm:103446762%09red/mdm:103453168%09red/mdm:103422882%09red/mdm:103427793%09red/mdm:103407278%09red
Metabolic pathways	KEGG PATHWAY	mdm01100	150	2837	0.0784798	0.370294	103454483|103427292|103455235|103414194|103445755|103419179|103434245|103432220|103418935|103437450|103455972|103425403|103448776|103439769|103427588|103446762|103432823|103437735|103434162|103415406|103437230|103400609|103420099|103453222|103441898|103432829|103445724|103405317|103404143|103449473|103400673|103437947|103446228|103407278|103442015|103417780|103433836|103406562|103427433|103439858…	http://www.genome.jp/kegg-bin/show_pathway?mdm01100/mdm:103417972%09red/mdm:103427292%09red/mdm:103442015%09red/mdm:103409925%09red/mdm:103455258%09red/mdm:103451064%09red/mdm:103432823%09red/mdm:103404143%09red/mdm:103420099%09red/mdm:103402738%09red/mdm:103432829%09red/mdm:103418935%09red/mdm:103452766%09red/mdm:103405317%09red/mdm:103417780%09red/mdm:103453876%09red/mdm:103451948%09red/mdm:103…
mRNA surveillance pathway	KEGG PATHWAY	mdm03015	13	175	0.0814646	0.370294	103403092|103417525|103433569|103428218|103451061|103403573|103452092|103404045|103414247|103433074|103418637|103442169|103443740	http://www.genome.jp/kegg-bin/show_pathway?mdm03015/mdm:103451061%09red/mdm:103403573%09red/mdm:103417525%09red/mdm:103442169%09red/mdm:103433569%09red/mdm:103433074%09red/mdm:103418637%09red/mdm:103403092%09red/mdm:103443740%09red/mdm:103428218%09red/mdm:103404045%09red/mdm:103414247%09red/mdm:103452092%09red
Protein processing in endoplasmic reticulum	KEGG PATHWAY	mdm04141	19	286	0.0944475	0.410642	103432482|103443257|103439934|103420856|103434172|103403460|103433773|103439637|103428221|103443622|103442065|103446415|103452934|103444228|103449461|103449673|103441533|103408779|103438785	http://www.genome.jp/kegg-bin/show_pathway?mdm04141/mdm:103442065%09red/mdm:103439934%09red/mdm:103408779%09red/mdm:103403460%09red/mdm:103434172%09red/mdm:103449461%09red/mdm:103452934%09red/mdm:103441533%09red/mdm:103438785%09red/mdm:103446415%09red/mdm:103443622%09red/mdm:103444228%09red/mdm:103428221%09red/mdm:103443257%09red/mdm:103433773%09red/mdm:103449673%09red/mdm:103420856%09red/mdm:103…
Ascorbate and aldarate metabolism	KEGG PATHWAY	mdm00053	6	66	0.103737	0.432238	103434162|103427292|103437332|103430505|103408656|103437735	http://www.genome.jp/kegg-bin/show_pathway?mdm00053/mdm:103427292%09red/mdm:103437735%09red/mdm:103408656%09red/mdm:103437332%09red/mdm:103434162%09red/mdm:103430505%09red
Arginine biosynthesis	KEGG PATHWAY	mdm00220	4	39	0.12568	0.485971	103453876|103414194|103404137|103436887	http://www.genome.jp/kegg-bin/show_pathway?mdm00220/mdm:103414194%09red/mdm:103436887%09red/mdm:103404137%09red/mdm:103453876%09red
Sulfur relay system	KEGG PATHWAY	mdm04122	2	12	0.128101	0.485971	103428465|103448372	http://www.genome.jp/kegg-bin/show_pathway?mdm04122/mdm:103428465%09red/mdm:103448372%09red
Carbon metabolism	KEGG PATHWAY	mdm01200	21	338	0.131212	0.485971	103444638|103421316|103417932|103436870|103432220|103454483|103444223|103407278|103402738|103401891|103435358|103433158|103439064|103427793|103404344|103427588|103435773|103439066|103453876|103451698|103405317	http://www.genome.jp/kegg-bin/show_pathway?mdm01200/mdm:103436870%09red/mdm:103435358%09red/mdm:103444638%09red/mdm:103453876%09red/mdm:103444223%09red/mdm:103427588%09red/mdm:103405317%09red/mdm:103404344%09red/mdm:103451698%09red/mdm:103454483%09red/mdm:103401891%09red/mdm:103433158%09red/mdm:103439066%09red/mdm:103421316%09red/mdm:103439064%09red/mdm:103435773%09red/mdm:103402738%09red/mdm:103…
Mismatch repair	KEGG PATHWAY	mdm03430	5	56	0.137758	0.491995	103437966|103446422|103438855|103442264|103436779	http://www.genome.jp/kegg-bin/show_pathway?mdm03430/mdm:103438855%09red/mdm:103437966%09red/mdm:103436779%09red/mdm:103442264%09red/mdm:103446422%09red
Amino sugar and nucleotide sugar metabolism	KEGG PATHWAY	mdm00520	11	159	0.143139	0.493583	103434162|103450465|103405684|103430505|103415804|103435383|103408656|103444130|103400412|103404486|103455258	http://www.genome.jp/kegg-bin/show_pathway?mdm00520/mdm:103450465%09red/mdm:103405684%09red/mdm:103455258%09red/mdm:103435383%09red/mdm:103404486%09red/mdm:103444130%09red/mdm:103430505%09red/mdm:103434162%09red/mdm:103400412%09red/mdm:103408656%09red/mdm:103415804%09red
AGE-RAGE signaling pathway in diabetic complications	KEGG PATHWAY	mdm04933	2	14	0.15947	0.531567	103432829|103406415	http://www.genome.jp/kegg-bin/show_pathway?mdm04933/mdm:103432829%09red/mdm:103406415%09red
Glycolysis / Gluconeogenesis	KEGG PATHWAY	mdm00010	11	170	0.190864	0.599353	103444638|103421316|103417932|103432769|103436870|103417780|103424047|103439064|103435773|103439066|103437735	http://www.genome.jp/kegg-bin/show_pathway?mdm00010/mdm:103436870%09red/mdm:103444638%09red/mdm:103437735%09red/mdm:103417780%09red/mdm:103417932%09red/mdm:103432769%09red/mdm:103439066%09red/mdm:103421316%09red/mdm:103439064%09red/mdm:103435773%09red/mdm:103424047%09red
Carbon fixation in photosynthetic organisms	KEGG PATHWAY	mdm00710	7	99	0.198392	0.599353	103444638|103451698|103417932|103402738|103435358|103421316|103432220	http://www.genome.jp/kegg-bin/show_pathway?mdm00710/mdm:103435358%09red/mdm:103444638%09red/mdm:103451698%09red/mdm:103417932%09red/mdm:103421316%09red/mdm:103432220%09red/mdm:103402738%09red
Inositol phosphate metabolism	KEGG PATHWAY	mdm00562	6	82	0.202468	0.599353	103454048|103417780|103441898|103402185|103406415|103432829	http://www.genome.jp/kegg-bin/show_pathway?mdm00562/mdm:103417780%09red/mdm:103402185%09red/mdm:103454048%09red/mdm:103441898%09red/mdm:103406415%09red/mdm:103432829%09red
Sulfur metabolism	KEGG PATHWAY	mdm00920	4	48	0.20378	0.599353	103407278|103427793|103401891|103405317	http://www.genome.jp/kegg-bin/show_pathway?mdm00920/mdm:103401891%09red/mdm:103405317%09red/mdm:103427793%09red/mdm:103407278%09red
Cyanoamino acid metabolism	KEGG PATHWAY	mdm00460	6	84	0.216694	0.619127	103444223|103401891|103424813|103427588|103437918|103405317	http://www.genome.jp/kegg-bin/show_pathway?mdm00460/mdm:103437918%09red/mdm:103424813%09red/mdm:103444223%09red/mdm:103405317%09red/mdm:103427588%09red/mdm:103401891%09red
Sphingolipid metabolism	KEGG PATHWAY	mdm00600	3	34	0.229817	0.638381	103419179|103404143|103437970	http://www.genome.jp/kegg-bin/show_pathway?mdm00600/mdm:103404143%09red/mdm:103437970%09red/mdm:103419179%09red
Flavone and flavonol biosynthesis	KEGG PATHWAY	mdm00944	1	5	0.240623	0.650333	103437875	http://www.genome.jp/kegg-bin/show_pathway?mdm00944/mdm:103437875%09red
Riboflavin metabolism	KEGG PATHWAY	mdm00740	2	24	0.326322	0.825054	103403982|103411101	http://www.genome.jp/kegg-bin/show_pathway?mdm00740/mdm:103403982%09red/mdm:103411101%09red
Fatty acid elongation	KEGG PATHWAY	mdm00062	3	42	0.328168	0.825054	103448443|103441558|103440401	http://www.genome.jp/kegg-bin/show_pathway?mdm00062/mdm:103440401%09red/mdm:103441558%09red/mdm:103448443%09red
Flavonoid biosynthesis	KEGG PATHWAY	mdm00941	4	61	0.333095	0.825054	103420359|103437875|103452118|103448975	http://www.genome.jp/kegg-bin/show_pathway?mdm00941/mdm:103452118%09red/mdm:103420359%09red/mdm:103448975%09red/mdm:103437875%09red
Phosphonate and phosphinate metabolism	KEGG PATHWAY	mdm00440	1	8	0.338272	0.825054	103441433	http://www.genome.jp/kegg-bin/show_pathway?mdm00440/mdm:103441433%09red
Non-homologous end-joining	KEGG PATHWAY	mdm03450	1	9	0.367948	0.843287	103443413	http://www.genome.jp/kegg-bin/show_pathway?mdm03450/mdm:103443413%09red
Limonene and pinene degradation	KEGG PATHWAY	mdm00903	1	9	0.367948	0.843287	103437735	http://www.genome.jp/kegg-bin/show_pathway?mdm00903/mdm:103437735%09red
One carbon pool by folate	KEGG PATHWAY	mdm00670	2	27	0.375724	0.843287	103444223|103427588	http://www.genome.jp/kegg-bin/show_pathway?mdm00670/mdm:103444223%09red/mdm:103427588%09red
Glyoxylate and dicarboxylate metabolism	KEGG PATHWAY	mdm00630	5	86	0.387162	0.843287	103444223|103404344|103427588|103414194|103435358	http://www.genome.jp/kegg-bin/show_pathway?mdm00630/mdm:103435358%09red/mdm:103414194%09red/mdm:103404344%09red/mdm:103444223%09red/mdm:103427588%09red
Glycerolipid metabolism	KEGG PATHWAY	mdm00561	6	106	0.387912	0.843287	103446228|103429278|103437970|103430634|103417972|103437735	http://www.genome.jp/kegg-bin/show_pathway?mdm00561/mdm:103430634%09red/mdm:103417972%09red/mdm:103437970%09red/mdm:103437735%09red/mdm:103429278%09red/mdm:103446228%09red
Purine metabolism	KEGG PATHWAY	mdm00230	7	128	0.402386	0.843636	103400609|103436870|103428652|103449836|103434779|103447973|103452613	http://www.genome.jp/kegg-bin/show_pathway?mdm00230/mdm:103436870%09red/mdm:103434779%09red/mdm:103400609%09red/mdm:103447973%09red/mdm:103428652%09red/mdm:103452613%09red/mdm:103449836%09red
Pentose phosphate pathway	KEGG PATHWAY	mdm00030	4	68	0.404945	0.843636	103444638|103433158|103439064|103439066	http://www.genome.jp/kegg-bin/show_pathway?mdm00030/mdm:103433158%09red/mdm:103444638%09red/mdm:103439066%09red/mdm:103439064%09red
Pyrimidine metabolism	KEGG PATHWAY	mdm00240	4	71	0.435366	0.888501	103455460|103428652|103437947|103455383	http://www.genome.jp/kegg-bin/show_pathway?mdm00240/mdm:103428652%09red/mdm:103437947%09red/mdm:103455383%09red/mdm:103455460%09red
Biosynthesis of amino acids	KEGG PATHWAY	mdm01230	15	303	0.457613	0.89999	103436887|103444223|103407278|103436870|103401891|103451064|103433158|103414194|103433836|103427793|103439064|103427588|103439066|103404137|103405317	http://www.genome.jp/kegg-bin/show_pathway?mdm01230/mdm:103436870%09red/mdm:103414194%09red/mdm:103451064%09red/mdm:103444223%09red/mdm:103427588%09red/mdm:103405317%09red/mdm:103436887%09red/mdm:103433836%09red/mdm:103404137%09red/mdm:103401891%09red/mdm:103433158%09red/mdm:103439066%09red/mdm:103439064%09red/mdm:103427793%09red/mdm:103407278%09red
Tyrosine metabolism	KEGG PATHWAY	mdm00350	3	53	0.462048	0.89999	103432769|103442015|103435773	http://www.genome.jp/kegg-bin/show_pathway?mdm00350/mdm:103435773%09red/mdm:103442015%09red/mdm:103432769%09red
Phosphatidylinositol signaling system	KEGG PATHWAY	mdm04070	4	77	0.494706	0.89999	103454048|103441898|103432829|103406415	http://www.genome.jp/kegg-bin/show_pathway?mdm04070/mdm:103432829%09red/mdm:103454048%09red/mdm:103406415%09red/mdm:103441898%09red
Glycosphingolipid biosynthesis - globo and isoglobo series	KEGG PATHWAY	mdm00603	1	14	0.497529	0.89999	103437970	http://www.genome.jp/kegg-bin/show_pathway?mdm00603/mdm:103437970%09red
Fatty acid degradation	KEGG PATHWAY	mdm00071	3	58	0.519143	0.89999	103432769|103437735|103435773	http://www.genome.jp/kegg-bin/show_pathway?mdm00071/mdm:103435773%09red/mdm:103437735%09red/mdm:103432769%09red
Basal transcription factors	KEGG PATHWAY	mdm03022	3	59	0.530165	0.89999	103420878|103440738|103437963	http://www.genome.jp/kegg-bin/show_pathway?mdm03022/mdm:103420878%09red/mdm:103437963%09red/mdm:103440738%09red
Monoterpenoid biosynthesis	KEGG PATHWAY	mdm00902	1	16	0.541593	0.89999	103406159	http://www.genome.jp/kegg-bin/show_pathway?mdm00902/mdm:103406159%09red
Alanine, aspartate and glutamate metabolism	KEGG PATHWAY	mdm00250	3	62	0.562357	0.89999	103453876|103414194|103437918	http://www.genome.jp/kegg-bin/show_pathway?mdm00250/mdm:103437918%09red/mdm:103414194%09red/mdm:103453876%09red
Base excision repair	KEGG PATHWAY	mdm03410	2	42	0.592847	0.89999	103441354|103432821	http://www.genome.jp/kegg-bin/show_pathway?mdm03410/mdm:103432821%09red/mdm:103441354%09red
Vitamin B6 metabolism	KEGG PATHWAY	mdm00750	1	19	0.600554	0.89999	103433606	http://www.genome.jp/kegg-bin/show_pathway?mdm00750/mdm:103433606%09red
Glycerophospholipid metabolism	KEGG PATHWAY	mdm00564	6	134	0.602554	0.89999	103441433|103402640|103446228|103434523|103430634|103435274	http://www.genome.jp/kegg-bin/show_pathway?mdm00564/mdm:103430634%09red/mdm:103446228%09red/mdm:103435274%09red/mdm:103441433%09red/mdm:103402640%09red/mdm:103434523%09red
Lysine degradation	KEGG PATHWAY	mdm00310	2	43	0.605158	0.89999	103449908|103437735	http://www.genome.jp/kegg-bin/show_pathway?mdm00310/mdm:103437735%09red/mdm:103449908%09red
Arachidonic acid metabolism	KEGG PATHWAY	mdm00590	1	20	0.618472	0.89999	103433303	http://www.genome.jp/kegg-bin/show_pathway?mdm00590/mdm:103433303%09red
Other glycan degradation	KEGG PATHWAY	mdm00511	1	20	0.618472	0.89999	103439607	http://www.genome.jp/kegg-bin/show_pathway?mdm00511/mdm:103439607%09red
Phenylpropanoid biosynthesis	KEGG PATHWAY	mdm00940	10	227	0.622454	0.89999	103455972|103436929|103421923|103420099|103433738|103401840|103452118|103452766|103422468|103422342	http://www.genome.jp/kegg-bin/show_pathway?mdm00940/mdm:103452118%09red/mdm:103436929%09red/mdm:103452766%09red/mdm:103401840%09red/mdm:103422342%09red/mdm:103433738%09red/mdm:103421923%09red/mdm:103420099%09red/mdm:103422468%09red/mdm:103455972%09red
Carotenoid biosynthesis	KEGG PATHWAY	mdm00906	2	46	0.640385	0.89999	103406562|103445724	http://www.genome.jp/kegg-bin/show_pathway?mdm00906/mdm:103406562%09red/mdm:103445724%09red
Homologous recombination	KEGG PATHWAY	mdm03440	3	70	0.641292	0.89999	103436779|103443413|103442264	http://www.genome.jp/kegg-bin/show_pathway?mdm03440/mdm:103436779%09red/mdm:103443413%09red/mdm:103442264%09red
Nicotinate and nicotinamide metabolism	KEGG PATHWAY	mdm00760	1	22	0.651935	0.89999	103444487	http://www.genome.jp/kegg-bin/show_pathway?mdm00760/mdm:103444487%09red
Aminoacyl-tRNA biosynthesis	KEGG PATHWAY	mdm00970	4	95	0.653257	0.89999	103430875|103414514|103435850|103402408	http://www.genome.jp/kegg-bin/show_pathway?mdm00970/mdm:103435850%09red/mdm:103402408%09red/mdm:103430875%09red/mdm:103414514%09red
RNA transport	KEGG PATHWAY	mdm03013	10	233	0.653449	0.89999	103438682|103429260|103443526|103456017|103428218|103412406|103433074|103435448|103428250|103455947	http://www.genome.jp/kegg-bin/show_pathway?mdm03013/mdm:103412406%09red/mdm:103429260%09red/mdm:103455947%09red/mdm:103443526%09red/mdm:103438682%09red/mdm:103433074%09red/mdm:103428250%09red/mdm:103428218%09red/mdm:103435448%09red/mdm:103456017%09red
RNA polymerase	KEGG PATHWAY	mdm03020	2	48	0.662463	0.89999	103405637|103443311	http://www.genome.jp/kegg-bin/show_pathway?mdm03020/mdm:103443311%09red/mdm:103405637%09red
alpha-Linolenic acid metabolism	KEGG PATHWAY	mdm00592	3	73	0.668173	0.89999	103432769|103435274|103435878	http://www.genome.jp/kegg-bin/show_pathway?mdm00592/mdm:103435878%09red/mdm:103435274%09red/mdm:103432769%09red
Glutathione metabolism	KEGG PATHWAY	mdm00480	5	123	0.684696	0.89999	103445755|103409925|103445382|103427433|103439882	http://www.genome.jp/kegg-bin/show_pathway?mdm00480/mdm:103427433%09red/mdm:103409925%09red/mdm:103439882%09red/mdm:103445382%09red/mdm:103445755%09red
Citrate cycle (TCA cycle)	KEGG PATHWAY	mdm00020	3	75	0.685258	0.89999	103421316|103417932|103435358	http://www.genome.jp/kegg-bin/show_pathway?mdm00020/mdm:103435358%09red/mdm:103421316%09red/mdm:103417932%09red
DNA replication	KEGG PATHWAY	mdm03030	3	76	0.69355	0.89999	103436779|103438855|103442264	http://www.genome.jp/kegg-bin/show_pathway?mdm03030/mdm:103438855%09red/mdm:103436779%09red/mdm:103442264%09red
Folate biosynthesis	KEGG PATHWAY	mdm00790	1	25	0.69671	0.89999	103418191	http://www.genome.jp/kegg-bin/show_pathway?mdm00790/mdm:103418191%09red
Selenocompound metabolism	KEGG PATHWAY	mdm00450	1	25	0.69671	0.89999	103435850	http://www.genome.jp/kegg-bin/show_pathway?mdm00450/mdm:103435850%09red
Linoleic acid metabolism	KEGG PATHWAY	mdm00591	1	26	0.710317	0.89999	103453113	http://www.genome.jp/kegg-bin/show_pathway?mdm00591/mdm:103453113%09red
Arginine and proline metabolism	KEGG PATHWAY	mdm00330	3	79	0.717432	0.89999	103439882|103439769|103437735	http://www.genome.jp/kegg-bin/show_pathway?mdm00330/mdm:103437735%09red/mdm:103439769%09red/mdm:103439882%09red
Glycine, serine and threonine metabolism	KEGG PATHWAY	mdm00260	3	79	0.717432	0.89999	103444223|103427588|103451064	http://www.genome.jp/kegg-bin/show_pathway?mdm00260/mdm:103451064%09red/mdm:103444223%09red/mdm:103427588%09red
Histidine metabolism	KEGG PATHWAY	mdm00340	1	27	0.723313	0.89999	103437735	http://www.genome.jp/kegg-bin/show_pathway?mdm00340/mdm:103437735%09red
Tryptophan metabolism	KEGG PATHWAY	mdm00380	2	55	0.731202	0.89999	103451714|103437735	http://www.genome.jp/kegg-bin/show_pathway?mdm00380/mdm:103437735%09red/mdm:103451714%09red
Phagosome	KEGG PATHWAY	mdm04145	4	107	0.738493	0.89999	103427651|103454048|103430504|103412425	http://www.genome.jp/kegg-bin/show_pathway?mdm04145/mdm:103412425%09red/mdm:103430504%09red/mdm:103454048%09red/mdm:103427651%09red
Nucleotide excision repair	KEGG PATHWAY	mdm03420	3	83	0.746992	0.89999	103436779|103438855|103442264	http://www.genome.jp/kegg-bin/show_pathway?mdm03420/mdm:103438855%09red/mdm:103436779%09red/mdm:103442264%09red
beta-Alanine metabolism	KEGG PATHWAY	mdm00410	2	59	0.764874	0.905562	103439882|103437735	http://www.genome.jp/kegg-bin/show_pathway?mdm00410/mdm:103437735%09red/mdm:103439882%09red
Stilbenoid, diarylheptanoid and gingerol biosynthesis	KEGG PATHWAY	mdm00945	1	31	0.769727	0.905562	103452118	http://www.genome.jp/kegg-bin/show_pathway?mdm00945/mdm:103452118%09red
Ribosome biogenesis in eukaryotes	KEGG PATHWAY	mdm03008	4	115	0.785866	0.907964	103440073|103404650|103449836|103403798	http://www.genome.jp/kegg-bin/show_pathway?mdm03008/mdm:103403798%09red/mdm:103404650%09red/mdm:103440073%09red/mdm:103449836%09red
ABC transporters	KEGG PATHWAY	mdm02010	1	33	0.789929	0.907964	103442303	http://www.genome.jp/kegg-bin/show_pathway?mdm02010/mdm:103442303%09red
Porphyrin and chlorophyll metabolism	KEGG PATHWAY	mdm00860	2	64	0.801755	0.911085	103453222|103434245	http://www.genome.jp/kegg-bin/show_pathway?mdm00860/mdm:103453222%09red/mdm:103434245%09red
2-Oxocarboxylic acid metabolism	KEGG PATHWAY	mdm01210	2	70	0.839158	0.940935	103404137|103436887	http://www.genome.jp/kegg-bin/show_pathway?mdm01210/mdm:103404137%09red/mdm:103436887%09red
Terpenoid backbone biosynthesis	KEGG PATHWAY	mdm00900	2	73	0.855356	0.940935	103415150|103425754	http://www.genome.jp/kegg-bin/show_pathway?mdm00900/mdm:103425754%09red/mdm:103415150%09red
RNA degradation	KEGG PATHWAY	mdm03018	5	157	0.85625	0.940935	103428218|103441447|103439064|103455692|103439066	http://www.genome.jp/kegg-bin/show_pathway?mdm03018/mdm:103455692%09red/mdm:103441447%09red/mdm:103428218%09red/mdm:103439066%09red/mdm:103439064%09red
SNARE interactions in vesicular transport	KEGG PATHWAY	mdm04130	1	49	0.899239	0.977434	103415513	http://www.genome.jp/kegg-bin/show_pathway?mdm04130/mdm:103415513%09red
N-Glycan biosynthesis	KEGG PATHWAY	mdm00510	1	62	0.944543	0.996143	103448776	http://www.genome.jp/kegg-bin/show_pathway?mdm00510/mdm:103448776%09red
Photosynthesis	KEGG PATHWAY	mdm00195	1	63	0.947034	0.996143	103428089	http://www.genome.jp/kegg-bin/show_pathway?mdm00195/mdm:103428089%09red
Valine, leucine and isoleucine degradation	KEGG PATHWAY	mdm00280	1	64	0.949412	0.996143	103437735	http://www.genome.jp/kegg-bin/show_pathway?mdm00280/mdm:103437735%09red
Pentose and glucuronate interconversions	KEGG PATHWAY	mdm00040	3	142	0.960424	0.996143	103450889|103432365|103434528	http://www.genome.jp/kegg-bin/show_pathway?mdm00040/mdm:103432365%09red/mdm:103434528%09red/mdm:103450889%09red
Peroxisome	KEGG PATHWAY	mdm04146	2	120	0.975177	0.996143	103447973|103430324	http://www.genome.jp/kegg-bin/show_pathway?mdm04146/mdm:103430324%09red/mdm:103447973%09red
Proteasome	KEGG PATHWAY	mdm03050	1	82	0.977878	0.996143	103445035	http://www.genome.jp/kegg-bin/show_pathway?mdm03050/mdm:103445035%09red
Oxidative phosphorylation	KEGG PATHWAY	mdm00190	3	172	0.986181	0.996143	103427651|103448680|103430504	http://www.genome.jp/kegg-bin/show_pathway?mdm00190/mdm:103430504%09red/mdm:103448680%09red/mdm:103427651%09red
Ribosome	KEGG PATHWAY	mdm03010	7	428	0.999723	0.999723	103421964|103413540|103437869|103406472|103408130|103434390|103421449	http://www.genome.jp/kegg-bin/show_pathway?mdm03010/mdm:103437869%09red/mdm:103406472%09red/mdm:103413540%09red/mdm:103421449%09red/mdm:103408130%09red/mdm:103434390%09red/mdm:103421964%09red
--------------------
#Term	Database	ID	Input number	Background number	P-Value	Corrected P-Value	Input	Hyperlink
--------------------
#Term	Database	ID	Input number	Background number	P-Value	Corrected P-Value	Input	Hyperlink
--------------------

## Sheet: Fuji_ON_68_DAFB
##Databases: KEGG PATHWAY
##Statistical test method: hypergeometric test / Fisher's exact test
##FDR correction method: Benjamini and Hochberg
#Term	Database	ID	Input number	Background number	P-Value	Corrected P-Value	Input	Hyperlink
Cutin, suberine and wax biosynthesis	KEGG PATHWAY	mdm00073	3	32	0.000179647	0.00395222	103422686|103404168|103451451	http://www.genome.jp/kegg-bin/show_pathway?mdm00073/mdm:103404168%09red/mdm:103422686%09red/mdm:103451451%09red
Plant hormone signal transduction	KEGG PATHWAY	mdm04075	6	331	0.000682763	0.00751039	103402970|103400015|103411653|103455096|103405830|103424476	http://www.genome.jp/kegg-bin/show_pathway?mdm04075/mdm:103424476%09red/mdm:103455096%09red/mdm:103405830%09red/mdm:103402970%09red/mdm:103411653%09red/mdm:103400015%09red
Phenylpropanoid biosynthesis	KEGG PATHWAY	mdm00940	4	227	0.00602969	0.0442177	103420798|103450728|103436929|103455003	http://www.genome.jp/kegg-bin/show_pathway?mdm00940/mdm:103436929%09red/mdm:103420798%09red/mdm:103455003%09red/mdm:103450728%09red
Biosynthesis of secondary metabolites	KEGG PATHWAY	mdm01110	10	1452	0.0163159	0.0897376	103402691|103436929|103455003|103420798|103430634|103409768|103440401|103450728|103445724|103431557	http://www.genome.jp/kegg-bin/show_pathway?mdm01110/mdm:103430634%09red/mdm:103436929%09red/mdm:103402691%09red/mdm:103450728%09red/mdm:103409768%09red/mdm:103431557%09red/mdm:103445724%09red/mdm:103440401%09red/mdm:103420798%09red/mdm:103455003%09red
Metabolic pathways	KEGG PATHWAY	mdm01100	15	2837	0.0322218	0.141776	103446618|103436929|103455003|103402691|103420798|103419179|103443435|103445755|103408485|103440401|103434779|103444513|103450728|103445724|103431557	http://www.genome.jp/kegg-bin/show_pathway?mdm01100/mdm:103444513%09red/mdm:103446618%09red/mdm:103402691%09red/mdm:103436929%09red/mdm:103434779%09red/mdm:103408485%09red/mdm:103450728%09red/mdm:103419179%09red/mdm:103445755%09red/mdm:103431557%09red/mdm:103443435%09red/mdm:103445724%09red/mdm:103440401%09red/mdm:103420798%09red/mdm:103455003%09red
Plant-pathogen interaction	KEGG PATHWAY	mdm04626	3	240	0.0406777	0.149152	103423533|103447258|103455417	http://www.genome.jp/kegg-bin/show_pathway?mdm04626/mdm:103455417%09red/mdm:103447258%09red/mdm:103423533%09red
Zeatin biosynthesis	KEGG PATHWAY	mdm00908	1	25	0.0779336	0.21443	103402691	http://www.genome.jp/kegg-bin/show_pathway?mdm00908/mdm:103402691%09red
Brassinosteroid biosynthesis	KEGG PATHWAY	mdm00905	1	30	0.0922147	0.21443	103431557	http://www.genome.jp/kegg-bin/show_pathway?mdm00905/mdm:103431557%09red
Sphingolipid metabolism	KEGG PATHWAY	mdm00600	1	34	0.103481	0.21443	103419179	http://www.genome.jp/kegg-bin/show_pathway?mdm00600/mdm:103419179%09red
MAPK signaling pathway - plant	KEGG PATHWAY	mdm04016	2	182	0.112612	0.21443	103455417|103438110	http://www.genome.jp/kegg-bin/show_pathway?mdm04016/mdm:103455417%09red/mdm:103438110%09red
Nitrogen metabolism	KEGG PATHWAY	mdm00910	1	40	0.120122	0.21443	103446618	http://www.genome.jp/kegg-bin/show_pathway?mdm00910/mdm:103446618%09red
Fatty acid elongation	KEGG PATHWAY	mdm00062	1	42	0.1256	0.21443	103440401	http://www.genome.jp/kegg-bin/show_pathway?mdm00062/mdm:103440401%09red
Starch and sucrose metabolism	KEGG PATHWAY	mdm00500	2	203	0.134255	0.21443	103444513|103408485	http://www.genome.jp/kegg-bin/show_pathway?mdm00500/mdm:103408485%09red/mdm:103444513%09red
Carotenoid biosynthesis	KEGG PATHWAY	mdm00906	1	46	0.136456	0.21443	103445724	http://www.genome.jp/kegg-bin/show_pathway?mdm00906/mdm:103445724%09red
Mismatch repair	KEGG PATHWAY	mdm03430	1	56	0.163013	0.227746	103437966	http://www.genome.jp/kegg-bin/show_pathway?mdm03430/mdm:103437966%09red
Fatty acid degradation	KEGG PATHWAY	mdm00071	1	58	0.168226	0.227746	103422686	http://www.genome.jp/kegg-bin/show_pathway?mdm00071/mdm:103422686%09red
Flavonoid biosynthesis	KEGG PATHWAY	mdm00941	1	61	0.175986	0.227746	103409768	http://www.genome.jp/kegg-bin/show_pathway?mdm00941/mdm:103409768%09red
Glycerolipid metabolism	KEGG PATHWAY	mdm00561	1	106	0.284119	0.347257	103430634	http://www.genome.jp/kegg-bin/show_pathway?mdm00561/mdm:103430634%09red
Glutathione metabolism	KEGG PATHWAY	mdm00480	1	123	0.321198	0.360557	103445755	http://www.genome.jp/kegg-bin/show_pathway?mdm00480/mdm:103445755%09red
Purine metabolism	KEGG PATHWAY	mdm00230	1	128	0.331736	0.360557	103434779	http://www.genome.jp/kegg-bin/show_pathway?mdm00230/mdm:103434779%09red
Glycerophospholipid metabolism	KEGG PATHWAY	mdm00564	1	134	0.344168	0.360557	103430634	http://www.genome.jp/kegg-bin/show_pathway?mdm00564/mdm:103430634%09red
Protein processing in endoplasmic reticulum	KEGG PATHWAY	mdm04141	1	286	0.592812	0.592812	103439598	http://www.genome.jp/kegg-bin/show_pathway?mdm04141/mdm:103439598%09red
--------------------
#Term	Database	ID	Input number	Background number	P-Value	Corrected P-Value	Input	Hyperlink
--------------------
#Term	Database	ID	Input number	Background number	P-Value	Corrected P-Value	Input	Hyperlink
--------------------

## Sheet: SUMMARY_FUJI
Cult	Trt	DAFB	#Term	Database	ID	Input number	Background number	P-Value	Corrected P-Value	Input
Fuji	OFF	55	Metabolic pathways	KEGG PATHWAY	mdm01100	65	2837	1.86901e-17	1.43913e-15	103427045|103443206|103419374|108174228|103401557|103411494|103443887|103442070|103432553|103452136|103421546|103449780|103451430|103432083|103454260|103454364|103408309|103454088|103429692|103405574|103428935|103445586|103426685|103453644|103439704|103404630|103412133|103453843|103401089|103440010|103440187|103451172|103428850|103403988|103405945|103435802|103433023|103428220|103447265|103455633…
Fuji	OFF	55	Fatty acid metabolism	KEGG PATHWAY	mdm01212	13	92	4.88398e-13	1.88033e-11	103427045|103445586|103401557|103453644|103404630|103449797|103408450|103452100|103419374|103428935|103451172|103454260|103454088
Fuji	OFF	55	Biosynthesis of secondary metabolites	KEGG PATHWAY	mdm01110	37	1452	2.01595e-11	5.17427e-10	103443887|103419374|103429692|103411494|103452136|103421546|103449780|103432083|103454364|103405574|103428935|103445586|103412133|103453843|103401089|103440010|103440187|103441610|103434594|103403988|103433023|103428220|103447265|103455633|103425596|103427111|103405859|103451654|103435885|103444548|103418805|103402707|103418926|103408450|103453644|103427617|103437822
Fuji	OFF	55	Fatty acid biosynthesis	KEGG PATHWAY	mdm00061	8	58	1.9005e-08	3.65847e-07	103419374|103401557|103453644|103404630|103452100|103449797|103451172|103454088
Fuji	OFF	55	Biosynthesis of unsaturated fatty acids	KEGG PATHWAY	mdm01040	6	29	1.40952e-07	2.17066e-06	103427045|103445586|103408450|103428935|103451172|103454260
Fuji	OFF	55	Carbon metabolism	KEGG PATHWAY	mdm01200	14	338	2.01371e-07	2.58426e-06	103443887|103419374|103426685|103453644|103442070|103417117|103403988|103405859|103408450|103454697|103449780|103437822|103436834|103408309
Fuji	OFF	55	Glycerolipid metabolism	KEGG PATHWAY	mdm00561	7	106	1.43723e-05	0.000158095	103433023|103428220|103401089|103451430|103441610|103427617|103454364
Fuji	OFF	55	Pyruvate metabolism	KEGG PATHWAY	mdm00620	7	116	2.49273e-05	0.000239926	103443887|103419374|103453644|103417117|103401089|103437822|103408309
Fuji	OFF	55	Carbon fixation in photosynthetic organisms	KEGG PATHWAY	mdm00710	6	99	9.32986e-05	0.000798221	103442070|103417117|103405859|103437822|103436834|103408309
Fuji	OFF	55	Fatty acid elongation	KEGG PATHWAY	mdm00062	4	42	0.000288913	0.00203486	103451654|103428935|103445586|103402707
Fuji	OFF	55	Biosynthesis of secondary metabolites - unclassified	KEGG PATHWAY	mdm00999	3	16	0.000290694	0.00203486	103447265|103440010|103452136
Fuji	OFF	55	Glycerophospholipid metabolism	KEGG PATHWAY	mdm00564	6	134	0.000444933	0.00285499	103405574|103433023|103441610|103428220|103427617|103454364
Fuji	OFF	55	Starch and sucrose metabolism	KEGG PATHWAY	mdm00500	7	203	0.000682379	0.00404179	103427111|103418926|103446731|103449780|103440187|103434594|103432083
Fuji	OFF	55	Fatty acid degradation	KEGG PATHWAY	mdm00071	4	58	0.00090585	0.00481846	103408450|103401089|103449797|103454088
Fuji	OFF	55	Biotin metabolism	KEGG PATHWAY	mdm00780	3	25	0.000938661	0.00481846	103452100|103404630|103401557
Fuji	OFF	55	Arginine and proline metabolism	KEGG PATHWAY	mdm00330	4	79	0.0026652	0.0128263	103420360|103421546|103405859|103401089
Fuji	OFF	55	Propanoate metabolism	KEGG PATHWAY	mdm00640	3	46	0.00474506	0.0214923	103408450|103453644|103419374
Fuji	OFF	55	Ubiquinone and other terpenoid-quinone biosynthesis	KEGG PATHWAY	mdm00130	3	50	0.00591254	0.0252925	103453843|103447265|103440010
Fuji	OFF	55	Oxidative phosphorylation	KEGG PATHWAY	mdm00190	5	172	0.00791243	0.0320662	103405329|103435662|103426140|108174228|103442156
Fuji	OFF	55	Galactose metabolism	KEGG PATHWAY	mdm00052	3	61	0.00994831	0.038301	103449780|103451430|103455633
Fuji	OFF	55	Porphyrin and chlorophyll metabolism	KEGG PATHWAY	mdm00860	3	64	0.0112672	0.0413131	103411494|103425596|103444548
Fuji	OFF	63	Metabolic pathways	KEGG PATHWAY	mdm01100	412	2837	2.90871e-40	3.51953e-38	103416716|103442070|103452136|103437295|103443175|103452038|103402711|103408766|103401089|103441701|103404652|103403378|103402026|103402023|103403001|103448163|103424725|103405701|103436467|103425533|103431063|103442089|103436352|103438774|103434765|103402251|103451121|103432045|103402329|103430085|103409380|103403899|103403953|103444132|103443904|103444289|103415174|103421148|103428008|103447738…
Fuji	OFF	63	Biosynthesis of secondary metabolites	KEGG PATHWAY	mdm01110	196	1452	3.04538e-16	1.84246e-14	103445912|103440671|103410649|103416716|103431866|103452136|103451907|103453087|103436182|103453893|103434399|103452038|103446799|103435885|103404670|103450000|103445586|103433953|103439272|103402711|103452632|103441701|103440010|103409872|103402161|103402026|103433341|103402023|103428057|103418601|103433106|103447265|103455633|103433451|103407600|103428516|103404467|103447498|103402853|103449328…
Fuji	OFF	63	Carbon metabolism	KEGG PATHWAY	mdm01200	64	338	4.32229e-11	1.74332e-09	103445912|103401764|103437941|103401555|103442070|103405859|103451907|103440671|103443175|103436725|103455681|103432255|103444845|103448757|103438445|103455697|103426685|103435343|103439272|103454697|103452095|103445810|103402711|103435411|103408309|103425796|103431524|103444126|103441699|103409767|103421148|103428008|103433221|103428170|103433550|103402023|103409056|103403988|103401166|103441632…
Fuji	OFF	63	DNA replication	KEGG PATHWAY	mdm03030	23	76	8.01721e-08	2.42521e-06	103452171|103432731|103433134|103419136|103435330|103438276|103434984|103452098|103404366|103445965|103401388|103447453|103423906|103423359|103438958|103456110|103403125|103408168|103437891|103445117|103426923|103400304|103428006
Fuji	OFF	63	Pyrimidine metabolism	KEGG PATHWAY	mdm00240	21	71	3.97615e-07	9.35782e-06	103425297|103437946|103432016|103432642|103410088|103417106|103440505|103447071|103442972|103442123|103418293|103428652|103403833|103451818|103448163|103440429|103404467|103415158|103434879|103401829|103439646
Fuji	OFF	63	Glycine, serine and threonine metabolism	KEGG PATHWAY	mdm00260	22	79	5.04041e-07	9.35782e-06	103440671|103401762|103431132|103452038|103451531|103443458|103439272|103454697|103409872|103441699|103409767|103402023|103409056|103403988|103441632|103443230|103443414|103455829|103431685|103425766|103446734|103409716
Fuji	OFF	63	Biosynthesis of amino acids	KEGG PATHWAY	mdm01230	49	303	5.41362e-07	9.35782e-06	103445912|103437941|103432045|103424012|103450933|103405859|103417350|103453893|103436725|103455681|103409380|103451531|103450000|103435343|103439272|103454697|103452095|103401762|103444825|103452632|103441699|103409767|103415235|103433221|103428170|103402023|103428057|103425766|103433106|103441632|103443230|103449879|103445881|103401004|103443414|103455697|103453050|103431685|103449328|103402853…
Fuji	OFF	63	Photosynthesis	KEGG PATHWAY	mdm00195	19	63	1.09744e-06	1.65987e-05	103405453|103403899|103420850|103442529|103442560|103417553|103446065|103451800|103450341|108169624|103425919|103443793|103445766|103439960|103435687|103409108|103404760|103425043|103443904
Fuji	OFF	63	Amino sugar and nucleotide sugar metabolism	KEGG PATHWAY	mdm00520	30	159	6.10816e-06	8.21208e-05	103443206|103439933|103402682|103453087|103412987|103449780|103405184|103424567|103448012|103404652|103433365|103435863|103417739|103420358|103428058|103415098|103450191|103409011|103422295|103406887|103444244|103405701|103448413|103441205|103433494|103434930|103423813|103402251|103450798|103430924
Fuji	OFF	63	Oxidative phosphorylation	KEGG PATHWAY	mdm00190	31	172	9.66436e-06	0.000116939	108169624|108174228|103401555|103454305|103448636|103420809|103422349|103448355|103453007|103403466|103444289|103441564|103415502|103433780|103405329|103423822|103416945|103401166|103436073|103447220|103455418|103412088|103426210|103426511|103419595|103442089|103405422|103435767|103443904|103402627|103426140
Fuji	OFF	63	Carbon fixation in photosynthetic organisms	KEGG PATHWAY	mdm00710	21	99	3.31743e-05	0.000364918	103448757|103424699|103433550|103425757|103445881|103442070|103435386|103417117|103445810|103419496|103435411|103405859|103431524|103426311|103453937|103436834|103452095|103432255|103421148|103408309|103444126
Fuji	OFF	63	Fatty acid metabolism	KEGG PATHWAY	mdm01212	20	92	3.74915e-05	0.000378039	103404910|103445586|103434985|103401557|103452068|103452100|103427045|103400481|103438249|103430993|103449797|103442406|103433517|103453644|103431754|103428935|103454260|103433701|103418149|103443127
Fuji	OFF	63	Cysteine and methionine metabolism	KEGG PATHWAY	mdm00270	25	140	7.65409e-05	0.000686224	103425185|103432045|103431524|103405859|103453893|103436725|103455681|103451531|103450000|103412678|103425030|103454697|103452632|103429245|103425766|103433106|103403001|103443230|103449879|103401004|103452459|103455678|103449328|103439201|103451249
Fuji	OFF	63	Glutathione metabolism	KEGG PATHWAY	mdm00480	23	123	7.93979e-05	0.000686224	103432553|103403833|103443500|103418293|103435343|103436762|103441211|103451887|103404670|103428850|103432016|103409159|103454745|103403001|103442123|103424725|103425796|103433281|103419867|103456198|103436352|103401829|103429189
Fuji	OFF	63	Steroid biosynthesis	KEGG PATHWAY	mdm00100	13	46	9.29703e-05	0.00074996	103444140|103445128|103420445|103452509|103449393|103404994|103418631|103411553|103434989|103433156|103451474|103447498|103437547
Fuji	OFF	63	Citrate cycle (TCA cycle)	KEGG PATHWAY	mdm00020	16	75	0.000260423	0.00196945	103433221|103401764|103455697|103416716|103401555|103431524|103403033|103402711|103401166|103435343|103451907|103451997|103438297|103428008|103452775|103444845
Fuji	OFF	63	Purine metabolism	KEGG PATHWAY	mdm00230	22	128	0.000320332	0.00228001	103445912|103440651|103403833|103404467|103437557|103403953|103417106|103418293|103415174|103432016|103428170|103433341|103414713|103442123|103428652|103448163|103451818|103429705|103450392|103412552|103441475|103401829
Fuji	OFF	63	Phagosome	KEGG PATHWAY	mdm04145	19	107	0.000560094	0.00376507	103400359|103449213|103439762|103414895|103419595|103442089|103448780|103450863|103454305|103440256|103440575|103420809|103416275|103415092|103438666|103428326|103442341|103436316|103433875
Fuji	OFF	63	Glyoxylate and dicarboxylate metabolism	KEGG PATHWAY	mdm00630	16	86	0.00096082	0.00611891	103431685|103440671|103402023|103409056|103431524|103403988|103417448|103444126|103443414|103446734|103441699|103432255|103453050|103455829|103409716|103451169
Fuji	OFF	63	Ribosome	KEGG PATHWAY	mdm03010	49	428	0.00128893	0.007798	103400859|108173796|103433117|103421475|103447230|103442348|103436602|103408884|103405452|103433903|103431371|103431370|103449587|103443727|103404502|103453755|103429039|103434865|103452614|108171910|103412154|103445927|103450890|103430870|103448988|103409134|103430653|103439988|103413736|103434794|103444315|103411581|103425640|103402898|103413414|103401342|103418944|103414607|103412531|103442403…
Fuji	OFF	63	Fatty acid elongation	KEGG PATHWAY	mdm00062	10	42	0.00178653	0.010161	103428935|103445586|103452068|103402707|103424071|103433517|103451654|103429304|103416918|103447764
Fuji	OFF	63	Fatty acid biosynthesis	KEGG PATHWAY	mdm00061	12	58	0.00184745	0.010161	103404910|103434985|103401557|103453644|103400481|103438249|103430993|103449797|103442406|103452100|103431754|103435859
Fuji	OFF	63	Selenocompound metabolism	KEGG PATHWAY	mdm00450	7	25	0.00403705	0.0212384	103450392|103449328|103403953|103432045|103449879|103453893|103449765
Fuji	OFF	63	Pentose and glucuronate interconversions	KEGG PATHWAY	mdm00040	20	142	0.00474464	0.0239209	103421503|103400887|103423120|103435802|103400724|103439704|103420358|103440064|103440086|103402329|103436151|103409110|103425513|103424171|103411620|103450273|103415187|103406254|103444244|103417457
Fuji	OFF	63	One carbon pool by folate	KEGG PATHWAY	mdm00670	7	27	0.00575481	0.0278533	103431685|103426685|103412552|103443414|103446734|103441699|103402023
Fuji	OFF	63	Pyruvate metabolism	KEGG PATHWAY	mdm00620	17	116	0.00622679	0.0289785	103445912|103401764|103442406|103401089|103424699|103431524|103417117|103438249|103402711|103448757|103451907|103453644|103426311|103421148|103408309|103444845|103400637
Fuji	OFF	63	Flavonoid biosynthesis	KEGG PATHWAY	mdm00941	11	61	0.0069488	0.0311409	103450464|103432919|103447265|103452136|103455413|103400025|103421794|103425533|103437327|103443512|103443513
Fuji	OFF	63	Isoquinoline alkaloid biosynthesis	KEGG PATHWAY	mdm00950	7	29	0.00796684	0.0318993	103429692|103409872|103405859|103431132|103452038|103412438|103443458
Fuji	OFF	63	Biosynthesis of unsaturated fatty acids	KEGG PATHWAY	mdm01040	7	29	0.00796684	0.0318993	103427045|103445586|103452068|103428935|103454260|103433701|103443127
Fuji	OFF	63	Tropane, piperidine and pyridine alkaloid biosynthesis	KEGG PATHWAY	mdm00960	7	29	0.00796684	0.0318993	103443458|103405859|103433451|103436182|103431132|103409872|103452038
Fuji	OFF	63	Starch and sucrose metabolism	KEGG PATHWAY	mdm00500	25	203	0.00817255	0.0318993	103439933|103446376|103453087|108173932|103432611|103401910|103401914|103439640|103434594|103453963|103423121|103421512|103414598|103429268|103402285|103425180|103444244|103448413|103448646|103441205|103418926|103446731|103449780|103438774|103438060
Fuji	OFF	63	Protein export	KEGG PATHWAY	mdm03060	11	64	0.00942206	0.0356272	103447723|103448780|103433591|103441617|103403114|103430480|103400676|103452588|103413496|103408658|103426596
Fuji	OFF	63	Biosynthesis of secondary metabolites - unclassified	KEGG PATHWAY	mdm00999	5	16	0.010086	0.0369819	103425533|103447265|103440010|103452136|103426517
Fuji	OFF	63	Lysine biosynthesis	KEGG PATHWAY	mdm00300	5	17	0.0123615	0.0439924	103425766|103436467|103451531|103450933|103448417
Fuji	OFF	63	Biotin metabolism	KEGG PATHWAY	mdm00780	6	25	0.013999	0.0472145	103404910|103434985|103401557|103430993|103452100|103431754
Fuji	OFF	63	beta-Alanine metabolism	KEGG PATHWAY	mdm00410	10	59	0.0140473	0.0472145	103443458|103445414|103403001|103443150|103401089|103443175|103431132|103409872|103452038|103433701
Fuji	OFF	63	Base excision repair	KEGG PATHWAY	mdm03410	8	42	0.0152739	0.0499497	103438276|103447453|103423359|103419142|103419136|103445971|103427927|103428006
Fuji	ON	55	Plant hormone signal transduction	KEGG PATHWAY	mdm04075	17	331	1.41516e-06	6.93426e-05	103444810|103441116|103402970|103401867|103443860|103415456|103411653|103400015|103413649|103435765|103416129|103432566|103455096|103436283|103403600|103405830|103424476
Fuji	ON	63	Plant hormone signal transduction	KEGG PATHWAY	mdm04075	43	331	1.9655e-08	1.9655e-06	103402785|103441827|103415456|103421404|103416001|103400838|103411653|103448631|103416129|103449094|103431796|103428420|103424674|103405830|103400015|103430506|103413649|103427523|103435765|103424476|103439337|103405438|103405145|103413926|103441116|103436894|103434164|103432473|103446052|103402284|103452430|103401284|103430245|103444810|103403691|103402720|103402970|103443860|103401867|103441267…
Fuji	ON	63	Plant-pathogen interaction	KEGG PATHWAY	mdm04626	26	240	0.000181116	0.0090558	103442976|103407638|103455683|103439421|103403569|103437767|103438671|103402969|103443876|103417451|103405382|103440722|103450350|103406590|103409441|103442065|103441875|103452430|103455264|103444856|103443650|103440987|103436500|103439671|103443927|103444117
Fuji	ON	68	Cutin, suberine and wax biosynthesis	KEGG PATHWAY	mdm00073	3	32	0.000179647	0.00395222	103422686|103404168|103451451
Fuji	ON	68	Plant hormone signal transduction	KEGG PATHWAY	mdm04075	6	331	0.000682763	0.00751039	103402970|103400015|103411653|103455096|103405830|103424476
Fuji	ON	68	Phenylpropanoid biosynthesis	KEGG PATHWAY	mdm00940	4	227	0.00602969	0.0442177	103420798|103450728|103436929|103455003
