# Supplementary material for: Toward Systematic Understanding of Flower Bud Induction in Apple: A Multi-Omics Approach
Source: Front Plant Sci. 2021 Mar 25;12:604810. doi: 10.3389/fpls.2021.604810 (PMC8030266; doi:10.3389/fpls.2021.604810)
Supplement: Supplementary Table 2 — Gala gene enrichment analysis. [file Table_2.XLSX]

## Sheet: Gala_OFF_68_DAFB
##Databases: KEGG PATHWAY
##Statistical test method: hypergeometric test / Fisher's exact test
##FDR correction method: Benjamini and Hochberg
#Term	Database	ID	Input number	Background number	P-Value	Corrected P-Value	Input	Hyperlink
DNA replication	KEGG PATHWAY	mdm03030	4	76	0.00012923	0.00581535	103400304|103423906|103435330|103445117	http://www.genome.jp/kegg-bin/show_pathway?mdm03030/mdm:103423906%09red/mdm:103435330%09red/mdm:103400304%09red/mdm:103445117%09red
Oxidative phosphorylation	KEGG PATHWAY	mdm00190	4	172	0.0024952	0.0414623	103432490|103456165|103420073|103412088	http://www.genome.jp/kegg-bin/show_pathway?mdm00190/mdm:103420073%09red/mdm:103412088%09red/mdm:103432490%09red/mdm:103456165%09red
Ribosome	KEGG PATHWAY	mdm03010	6	428	0.00276415	0.0414623	103430726|103400859|103439988|103427928|103439969|103436757	http://www.genome.jp/kegg-bin/show_pathway?mdm03010/mdm:103430726%09red/mdm:103439969%09red/mdm:103439988%09red/mdm:103436757%09red/mdm:103427928%09red/mdm:103400859%09red
Metabolic pathways	KEGG PATHWAY	mdm01100	17	2837	0.00938458	0.105577	103432490|103430010|103426685|103440468|103455855|103433106|103403988|103425490|103446690|103456165|103420073|103451430|103404467|103412088|103428551|103444548|103400637	http://www.genome.jp/kegg-bin/show_pathway?mdm01100/mdm:103433106%09red/mdm:103412088%09red/mdm:103432490%09red/mdm:103444548%09red/mdm:103430010%09red/mdm:103426685%09red/mdm:103440468%09red/mdm:103404467%09red/mdm:103446690%09red/mdm:103428551%09red/mdm:103420073%09red/mdm:103451430%09red/mdm:103425490%09red/mdm:103400637%09red/mdm:103403988%09red/mdm:103455855%09red/mdm:103456165%09red
Flavone and flavonol biosynthesis	KEGG PATHWAY	mdm00944	1	5	0.018972	0.170748	103446358	http://www.genome.jp/kegg-bin/show_pathway?mdm00944/mdm:103446358%09red
Aminoacyl-tRNA biosynthesis	KEGG PATHWAY	mdm00970	2	95	0.038556	0.263038	103405984|103444548	http://www.genome.jp/kegg-bin/show_pathway?mdm00970/mdm:103444548%09red/mdm:103405984%09red
Biosynthesis of secondary metabolites	KEGG PATHWAY	mdm01110	9	1452	0.044575	0.263038	103440468|103455855|103433106|103403988|103425490|103446690|103404467|103428551|103444548	http://www.genome.jp/kegg-bin/show_pathway?mdm01110/mdm:103433106%09red/mdm:103446690%09red/mdm:103425490%09red/mdm:103444548%09red/mdm:103440468%09red/mdm:103404467%09red/mdm:103428551%09red/mdm:103403988%09red/mdm:103455855%09red
Glycosphingolipid biosynthesis - globo and isoglobo series	KEGG PATHWAY	mdm00603	1	14	0.0467622	0.263038	103451430	http://www.genome.jp/kegg-bin/show_pathway?mdm00603/mdm:103451430%09red
Other types of O-glycan biosynthesis	KEGG PATHWAY	mdm00514	1	16	0.0528309	0.264155	103420519	http://www.genome.jp/kegg-bin/show_pathway?mdm00514/mdm:103420519%09red
Sesquiterpenoid and triterpenoid biosynthesis	KEGG PATHWAY	mdm00909	1	27	0.0855298	0.349895	103455855	http://www.genome.jp/kegg-bin/show_pathway?mdm00909/mdm:103455855%09red
One carbon pool by folate	KEGG PATHWAY	mdm00670	1	27	0.0855298	0.349895	103426685	http://www.genome.jp/kegg-bin/show_pathway?mdm00670/mdm:103426685%09red
ABC transporters	KEGG PATHWAY	mdm02010	1	33	0.102891	0.36443	103443387	http://www.genome.jp/kegg-bin/show_pathway?mdm02010/mdm:103443387%09red
Sphingolipid metabolism	KEGG PATHWAY	mdm00600	1	34	0.105752	0.36443	103451430	http://www.genome.jp/kegg-bin/show_pathway?mdm00600/mdm:103451430%09red
Base excision repair	KEGG PATHWAY	mdm03410	1	42	0.128321	0.36443	103414261	http://www.genome.jp/kegg-bin/show_pathway?mdm03410/mdm:103414261%09red
Steroid biosynthesis	KEGG PATHWAY	mdm00100	1	46	0.139392	0.36443	103455855	http://www.genome.jp/kegg-bin/show_pathway?mdm00100/mdm:103455855%09red
Tyrosine metabolism	KEGG PATHWAY	mdm00350	1	53	0.158432	0.36443	103428551	http://www.genome.jp/kegg-bin/show_pathway?mdm00350/mdm:103428551%09red
Endocytosis	KEGG PATHWAY	mdm04144	2	225	0.163576	0.36443	103420864|103418648	http://www.genome.jp/kegg-bin/show_pathway?mdm04144/mdm:103418648%09red/mdm:103420864%09red
Tryptophan metabolism	KEGG PATHWAY	mdm00380	1	55	0.163795	0.36443	103425490	http://www.genome.jp/kegg-bin/show_pathway?mdm00380/mdm:103425490%09red
Fatty acid degradation	KEGG PATHWAY	mdm00071	1	58	0.171776	0.36443	103428551	http://www.genome.jp/kegg-bin/show_pathway?mdm00071/mdm:103428551%09red
Galactose metabolism	KEGG PATHWAY	mdm00052	1	61	0.179681	0.36443	103451430	http://www.genome.jp/kegg-bin/show_pathway?mdm00052/mdm:103451430%09red
Flavonoid biosynthesis	KEGG PATHWAY	mdm00941	1	61	0.179681	0.36443	103440468	http://www.genome.jp/kegg-bin/show_pathway?mdm00941/mdm:103440468%09red
Photosynthesis	KEGG PATHWAY	mdm00195	1	63	0.184909	0.36443	103451800	http://www.genome.jp/kegg-bin/show_pathway?mdm00195/mdm:103451800%09red
Porphyrin and chlorophyll metabolism	KEGG PATHWAY	mdm00860	1	64	0.187511	0.36443	103444548	http://www.genome.jp/kegg-bin/show_pathway?mdm00860/mdm:103444548%09red
2-Oxocarboxylic acid metabolism	KEGG PATHWAY	mdm01210	1	70	0.20295	0.36443	103425490	http://www.genome.jp/kegg-bin/show_pathway?mdm01210/mdm:103425490%09red
Pyrimidine metabolism	KEGG PATHWAY	mdm00240	1	71	0.205494	0.36443	103404467	http://www.genome.jp/kegg-bin/show_pathway?mdm00240/mdm:103404467%09red
alpha-Linolenic acid metabolism	KEGG PATHWAY	mdm00592	1	73	0.210559	0.36443	103428551	http://www.genome.jp/kegg-bin/show_pathway?mdm00592/mdm:103428551%09red
Glycine, serine and threonine metabolism	KEGG PATHWAY	mdm00260	1	79	0.225563	0.375939	103403988	http://www.genome.jp/kegg-bin/show_pathway?mdm00260/mdm:103403988%09red
Cyanoamino acid metabolism	KEGG PATHWAY	mdm00460	1	84	0.23785	0.376619	103446690	http://www.genome.jp/kegg-bin/show_pathway?mdm00460/mdm:103446690%09red
Glyoxylate and dicarboxylate metabolism	KEGG PATHWAY	mdm00630	1	86	0.24271	0.376619	103403988	http://www.genome.jp/kegg-bin/show_pathway?mdm00630/mdm:103403988%09red
Glycerolipid metabolism	KEGG PATHWAY	mdm00561	1	106	0.289654	0.412981	103451430	http://www.genome.jp/kegg-bin/show_pathway?mdm00561/mdm:103451430%09red
Phagosome	KEGG PATHWAY	mdm04145	1	107	0.291923	0.412981	103456165	http://www.genome.jp/kegg-bin/show_pathway?mdm04145/mdm:103456165%09red
Carbon metabolism	KEGG PATHWAY	mdm01200	2	338	0.295135	0.412981	103403988|103426685	http://www.genome.jp/kegg-bin/show_pathway?mdm01200/mdm:103403988%09red/mdm:103426685%09red
Ribosome biogenesis in eukaryotes	KEGG PATHWAY	mdm03008	1	115	0.309825	0.412981	103409218	http://www.genome.jp/kegg-bin/show_pathway?mdm03008/mdm:103409218%09red
Pyruvate metabolism	KEGG PATHWAY	mdm00620	1	116	0.31203	0.412981	103400637	http://www.genome.jp/kegg-bin/show_pathway?mdm00620/mdm:103400637%09red
Purine metabolism	KEGG PATHWAY	mdm00230	1	128	0.337961	0.434521	103404467	http://www.genome.jp/kegg-bin/show_pathway?mdm00230/mdm:103404467%09red
Cysteine and methionine metabolism	KEGG PATHWAY	mdm00270	1	140	0.362921	0.446339	103433106	http://www.genome.jp/kegg-bin/show_pathway?mdm00270/mdm:103433106%09red
Pentose and glucuronate interconversions	KEGG PATHWAY	mdm00040	1	142	0.36699	0.446339	103430010	http://www.genome.jp/kegg-bin/show_pathway?mdm00040/mdm:103430010%09red
Glycolysis / Gluconeogenesis	KEGG PATHWAY	mdm00010	1	170	0.42131	0.496744	103428551	http://www.genome.jp/kegg-bin/show_pathway?mdm00010/mdm:103428551%09red
mRNA surveillance pathway	KEGG PATHWAY	mdm03015	1	175	0.430512	0.496744	103430288	http://www.genome.jp/kegg-bin/show_pathway?mdm03015/mdm:103430288%09red
MAPK signaling pathway - plant	KEGG PATHWAY	mdm04016	1	182	0.44315	0.498544	103404467	http://www.genome.jp/kegg-bin/show_pathway?mdm04016/mdm:103404467%09red
Starch and sucrose metabolism	KEGG PATHWAY	mdm00500	1	203	0.479419	0.526192	103446690	http://www.genome.jp/kegg-bin/show_pathway?mdm00500/mdm:103446690%09red
Phenylpropanoid biosynthesis	KEGG PATHWAY	mdm00940	1	227	0.518006	0.551722	103446690	http://www.genome.jp/kegg-bin/show_pathway?mdm00940/mdm:103446690%09red
RNA transport	KEGG PATHWAY	mdm03013	1	233	0.527201	0.551722	103449000	http://www.genome.jp/kegg-bin/show_pathway?mdm03013/mdm:103449000%09red
Biosynthesis of amino acids	KEGG PATHWAY	mdm01230	1	303	0.622429	0.636576	103433106	http://www.genome.jp/kegg-bin/show_pathway?mdm01230/mdm:103433106%09red
Plant hormone signal transduction	KEGG PATHWAY	mdm04075	1	331	0.654952	0.654952	103436872	http://www.genome.jp/kegg-bin/show_pathway?mdm04075/mdm:103436872%09red
--------------------
#Term	Database	ID	Input number	Background number	P-Value	Corrected P-Value	Input	Hyperlink
--------------------
#Term	Database	ID	Input number	Background number	P-Value	Corrected P-Value	Input	Hyperlink
--------------------

## Sheet: Gala_OFF_75_DAFB
##Databases: KEGG PATHWAY
##Statistical test method: hypergeometric test / Fisher's exact test
##FDR correction method: Benjamini and Hochberg
#Term	Database	ID	Input number	Background number	P-Value	Corrected P-Value	Input	Hyperlink
ABC transporters	KEGG PATHWAY	mdm02010	1	33	0.0122798	0.0368395	103443387	http://www.genome.jp/kegg-bin/show_pathway?mdm02010/mdm:103443387%09red
Pentose and glucuronate interconversions	KEGG PATHWAY	mdm00040	1	142	0.0507053	0.076058	103401637	http://www.genome.jp/kegg-bin/show_pathway?mdm00040/mdm:103401637%09red
Metabolic pathways	KEGG PATHWAY	mdm01100	1	2837	0.656327	0.656327	103401637	http://www.genome.jp/kegg-bin/show_pathway?mdm01100/mdm:103401637%09red
--------------------
#Term	Database	ID	Input number	Background number	P-Value	Corrected P-Value	Input	Hyperlink
--------------------
#Term	Database	ID	Input number	Background number	P-Value	Corrected P-Value	Input	Hyperlink
--------------------

## Sheet: Gala_OFF_83_DAFB
##Databases: KEGG PATHWAY
##Statistical test method: hypergeometric test / Fisher's exact test
##FDR correction method: Benjamini and Hochberg
#Term	Database	ID	Input number	Background number	P-Value	Corrected P-Value	Input	Hyperlink
Ribosome	KEGG PATHWAY	mdm03010	76	428	3.94093e-35	4.29561e-33	103410174|103417465|103400859|103443446|103449922|108173796|103417533|103446775|103447273|103451825|103451032|103453577|103405221|103455407|103430149|103449481|103428521|103425774|103434467|103428641|103453156|103422681|103449587|103444862|103443727|103430899|103442411|103402379|103453755|103450456|103429039|103455215|103450122|103444315|103455637|103455085|103406072|103452128|103439924|103439969…	http://www.genome.jp/kegg-bin/show_pathway?mdm03010/mdm:103453096%09red/mdm:103444862%09red/mdm:103453577%09red/mdm:103424398%09red/mdm:103455637%09red/mdm:103436602%09red/mdm:103453156%09red/mdm:103426082%09red/mdm:103442403%09red/mdm:103406298%09red/mdm:103430149%09red/mdm:103410174%09red/mdm:103450890%09red/mdm:103439656%09red/mdm:103428521%09red/mdm:103400859%09red/mdm:103452128%09red/mdm:103…
Oxidative phosphorylation	KEGG PATHWAY	mdm00190	37	172	3.67398e-20	2.00232e-18	103429793|103402150|108174228|103402343|103403141|103443221|103454305|103420809|103448355|103408700|103450411|103416945|103437885|103403466|103440407|103433257|103446721|103454644|103432490|103433780|103437790|103451504|103420073|103436074|103433163|103412088|103420730|103426511|103426515|103455496|103411104|103405422|103405329|103443904|103433339|103410428|103438605	http://www.genome.jp/kegg-bin/show_pathway?mdm00190/mdm:103405422%09red/mdm:103402343%09red/mdm:103412088%09red/mdm:103416945%09red/mdm:103402150%09red/mdm:103437885%09red/mdm:103411104%09red/mdm:103403141%09red/mdm:103420809%09red/mdm:103410428%09red/mdm:103438605%09red/mdm:103426511%09red/mdm:103448355%09red/mdm:103433257%09red/mdm:103426515%09red/mdm:108174228%09red/mdm:103436074%09red/mdm:103…
Metabolic pathways	KEGG PATHWAY	mdm01100	131	2837	3.0806e-09	1.11928e-07	103403141|103452136|103436182|103451430|103448355|103450725|103436627|103433257|103440407|103440468|103416945|103438670|103437885|103403466|103455044|103453924|103414617|103454644|103430014|103455633|103429744|103404465|103404467|103447498|103447719|103424556|103405422|103437102|103402150|103437942|103419798|103437782|103451801|103443011|103444548|103437475|103444845|103436762|103409994|103451887…	http://www.genome.jp/kegg-bin/show_pathway?mdm01100/mdm:103405422%09red/mdm:103402343%09red/mdm:103436627%09red/mdm:103428008%09red/mdm:103439015%09red/mdm:103425030%09red/mdm:103455496%09red/mdm:103431134%09red/mdm:103403881%09red/mdm:103441654%09red/mdm:108174228%09red/mdm:103409716%09red/mdm:103437102%09red/mdm:103409404%09red/mdm:103454305%09red/mdm:103429793%09red/mdm:103446690%09red/mdm:103…
Phagosome	KEGG PATHWAY	mdm04145	13	107	1.65731e-05	0.000451618	103454644|103454305|103403987|103450411|103448780|103443221|103410428|103421031|103420809|103430391|103442341|103436316|103433875	http://www.genome.jp/kegg-bin/show_pathway?mdm04145/mdm:103448780%09red/mdm:103421031%09red/mdm:103403987%09red/mdm:103410428%09red/mdm:103430391%09red/mdm:103454644%09red/mdm:103433875%09red/mdm:103443221%09red/mdm:103436316%09red/mdm:103420809%09red/mdm:103450411%09red/mdm:103442341%09red/mdm:103454305%09red
DNA replication	KEGG PATHWAY	mdm03030	10	76	8.44764e-05	0.00184159	103435267|103438276|103453823|103452098|103404343|103445117|103401724|103433134|103400304|103401388	http://www.genome.jp/kegg-bin/show_pathway?mdm03030/mdm:103404343%09red/mdm:103400304%09red/mdm:103433134%09red/mdm:103435267%09red/mdm:103453823%09red/mdm:103438276%09red/mdm:103452098%09red/mdm:103401388%09red/mdm:103445117%09red/mdm:103401724%09red
Photosynthesis	KEGG PATHWAY	mdm00195	9	63	0.000107914	0.00196044	103429793|103420850|103417553|103425919|103443793|103443904|103446135|103446721|103401257	http://www.genome.jp/kegg-bin/show_pathway?mdm00195/mdm:103420850%09red/mdm:103401257%09red/mdm:103417553%09red/mdm:103446721%09red/mdm:103446135%09red/mdm:103443793%09red/mdm:103443904%09red/mdm:103425919%09red/mdm:103429793%09red
Biosynthesis of secondary metabolites	KEGG PATHWAY	mdm01110	56	1452	0.00593962	0.0924884	103438099|103411494|103431524|103449393|103452136|103418631|103436182|103404531|103431134|103443011|103450725|103433156|103430446|103435885|103444845|103437557|103439015|103440468|103409994|103419610|103437102|103428642|103453924|103438297|103423928|103425490|103444548|103441610|103415174|103440371|103440187|103442148|103441654|103404467|103451955|103420444|103441632|103405881|103455633|103437475…	http://www.genome.jp/kegg-bin/show_pathway?mdm01110/mdm:103444845%09red/mdm:103432414%09red/mdm:103441654%09red/mdm:103404467%09red/mdm:103429744%09red/mdm:103435382%09red/mdm:103440187%09red/mdm:103439015%09red/mdm:103423928%09red/mdm:103447498%09red/mdm:103404531%09red/mdm:103409716%09red/mdm:103431524%09red/mdm:103425490%09red/mdm:103430446%09red/mdm:103431134%09red/mdm:103408778%09red/mdm:103…
Proteasome	KEGG PATHWAY	mdm03050	7	82	0.00885695	0.104577	103433578|103438946|103411169|103445430|103447862|103446296|103406855	http://www.genome.jp/kegg-bin/show_pathway?mdm03050/mdm:103438946%09red/mdm:103433578%09red/mdm:103411169%09red/mdm:103447862%09red/mdm:103406855%09red/mdm:103446296%09red/mdm:103445430%09red
Protein export	KEGG PATHWAY	mdm03060	6	64	0.0100164	0.104577	103403987|103406549|103440748|103448780|103437246|103445703	http://www.genome.jp/kegg-bin/show_pathway?mdm03060/mdm:103448780%09red/mdm:103445703%09red/mdm:103440748%09red/mdm:103406549%09red/mdm:103437246%09red/mdm:103403987%09red
Purine metabolism	KEGG PATHWAY	mdm00230	9	128	0.0101711	0.104577	103437557|103439015|103450392|103441654|103440651|103442123|103415174|103404467|103432016	http://www.genome.jp/kegg-bin/show_pathway?mdm00230/mdm:103441654%09red/mdm:103404467%09red/mdm:103437557%09red/mdm:103439015%09red/mdm:103432016%09red/mdm:103415174%09red/mdm:103440651%09red/mdm:103450392%09red/mdm:103442123%09red
Propanoate metabolism	KEGG PATHWAY	mdm00640	5	46	0.0105537	0.104577	103453644|103449446|103423928|103428008|103438297	http://www.genome.jp/kegg-bin/show_pathway?mdm00640/mdm:103449446%09red/mdm:103423928%09red/mdm:103453644%09red/mdm:103428008%09red/mdm:103438297%09red
Homologous recombination	KEGG PATHWAY	mdm03440	6	70	0.0146572	0.133136	103453823|103404343|103411169|103409196|103440997|103410580	http://www.genome.jp/kegg-bin/show_pathway?mdm03440/mdm:103411169%09red/mdm:103404343%09red/mdm:103440997%09red/mdm:103410580%09red/mdm:103453823%09red/mdm:103409196%09red
Lipoic acid metabolism	KEGG PATHWAY	mdm00785	2	7	0.0217842	0.182652	103414180|103404733	http://www.genome.jp/kegg-bin/show_pathway?mdm00785/mdm:103404733%09red/mdm:103414180%09red
Arginine and proline metabolism	KEGG PATHWAY	mdm00330	6	79	0.0241308	0.187876	103424556|103451955|103436389|103403881|103450277|103406811	http://www.genome.jp/kegg-bin/show_pathway?mdm00330/mdm:103451955%09red/mdm:103436389%09red/mdm:103450277%09red/mdm:103403881%09red/mdm:103424556%09red/mdm:103406811%09red
Base excision repair	KEGG PATHWAY	mdm03410	4	42	0.0319042	0.221431	103438276|103420323|103445971|103414261	http://www.genome.jp/kegg-bin/show_pathway?mdm03410/mdm:103414261%09red/mdm:103445971%09red/mdm:103438276%09red/mdm:103420323%09red
Lysine degradation	KEGG PATHWAY	mdm00310	4	43	0.034174	0.221431	103433171|103423928|103451955|103452487	http://www.genome.jp/kegg-bin/show_pathway?mdm00310/mdm:103451955%09red/mdm:103423928%09red/mdm:103452487%09red/mdm:103433171%09red
Porphyrin and chlorophyll metabolism	KEGG PATHWAY	mdm00860	5	64	0.0345351	0.221431	103437475|103404531|103444548|103411494|103446341	http://www.genome.jp/kegg-bin/show_pathway?mdm00860/mdm:103411494%09red/mdm:103404531%09red/mdm:103437475%09red/mdm:103444548%09red/mdm:103446341%09red
Steroid biosynthesis	KEGG PATHWAY	mdm00100	4	46	0.041533	0.251505	103418631|103433156|103449393|103447498	http://www.genome.jp/kegg-bin/show_pathway?mdm00100/mdm:103418631%09red/mdm:103447498%09red/mdm:103449393%09red/mdm:103433156%09red
Carbon metabolism	KEGG PATHWAY	mdm01200	15	338	0.046539	0.255593	103442148|103409716|103419610|103453644|103431524|103449446|103435155|103441632|103435382|103453924|103409404|103438297|103423928|103428008|103444845	http://www.genome.jp/kegg-bin/show_pathway?mdm01200/mdm:103444845%09red/mdm:103409716%09red/mdm:103431524%09red/mdm:103441632%09red/mdm:103442148%09red/mdm:103419610%09red/mdm:103428008%09red/mdm:103435382%09red/mdm:103449446%09red/mdm:103423928%09red/mdm:103453924%09red/mdm:103438297%09red/mdm:103435155%09red/mdm:103453644%09red/mdm:103409404%09red
RNA polymerase	KEGG PATHWAY	mdm03020	4	48	0.0468978	0.255593	103449746|103449837|103436572|103406825	http://www.genome.jp/kegg-bin/show_pathway?mdm03020/mdm:103406825%09red/mdm:103449746%09red/mdm:103449837%09red/mdm:103436572%09red
Tropane, piperidine and pyridine alkaloid biosynthesis	KEGG PATHWAY	mdm00960	3	29	0.0504814	0.262022	103436182|103409994|103420444	http://www.genome.jp/kegg-bin/show_pathway?mdm00960/mdm:103409994%09red/mdm:103420444%09red/mdm:103436182%09red
Citrate cycle (TCA cycle)	KEGG PATHWAY	mdm00020	5	75	0.0587376	0.291018	103431524|103438297|103423928|103428008|103444845	http://www.genome.jp/kegg-bin/show_pathway?mdm00020/mdm:103444845%09red/mdm:103423928%09red/mdm:103431524%09red/mdm:103428008%09red/mdm:103438297%09red
Glycosphingolipid biosynthesis - globo and isoglobo series	KEGG PATHWAY	mdm00603	2	14	0.0643922	0.292448	103451430|103447719	http://www.genome.jp/kegg-bin/show_pathway?mdm00603/mdm:103447719%09red/mdm:103451430%09red
Monobactam biosynthesis	KEGG PATHWAY	mdm00261	2	14	0.0643922	0.292448	103450392|103405881	http://www.genome.jp/kegg-bin/show_pathway?mdm00261/mdm:103450392%09red/mdm:103405881%09red
Glycine, serine and threonine metabolism	KEGG PATHWAY	mdm00260	5	79	0.0694356	0.302739	103423928|103419610|103409716|103450725|103441632	http://www.genome.jp/kegg-bin/show_pathway?mdm00260/mdm:103450725%09red/mdm:103409716%09red/mdm:103419610%09red/mdm:103441632%09red/mdm:103423928%09red
Lysine biosynthesis	KEGG PATHWAY	mdm00300	2	17	0.0872058	0.34035	103440371|103405881	http://www.genome.jp/kegg-bin/show_pathway?mdm00300/mdm:103440371%09red/mdm:103405881%09red
Galactose metabolism	KEGG PATHWAY	mdm00052	4	61	0.0904953	0.34035	103438099|103451430|103455633|103447719	http://www.genome.jp/kegg-bin/show_pathway?mdm00052/mdm:103438099%09red/mdm:103447719%09red/mdm:103451430%09red/mdm:103455633%09red
Flavonoid biosynthesis	KEGG PATHWAY	mdm00941	4	61	0.0904953	0.34035	103452136|103430446|103440468|103443512	http://www.genome.jp/kegg-bin/show_pathway?mdm00941/mdm:103443512%09red/mdm:103452136%09red/mdm:103440468%09red/mdm:103430446%09red
Glyoxylate and dicarboxylate metabolism	KEGG PATHWAY	mdm00630	5	86	0.0905519	0.34035	103431524|103419610|103423928|103435155|103409716	http://www.genome.jp/kegg-bin/show_pathway?mdm00630/mdm:103409716%09red/mdm:103423928%09red/mdm:103431524%09red/mdm:103419610%09red/mdm:103435155%09red
Glycolysis / Gluconeogenesis	KEGG PATHWAY	mdm00010	8	170	0.0967938	0.349444	103451955|103455633|103435382|103441632|103453924|103423928|103438099|103444845	http://www.genome.jp/kegg-bin/show_pathway?mdm00010/mdm:103444845%09red/mdm:103451955%09red/mdm:103455633%09red/mdm:103435382%09red/mdm:103438099%09red/mdm:103423928%09red/mdm:103453924%09red/mdm:103441632%09red
Pyruvate metabolism	KEGG PATHWAY	mdm00620	6	116	0.101405	0.349444	103451955|103431524|103453644|103423928|103444254|103444845	http://www.genome.jp/kegg-bin/show_pathway?mdm00620/mdm:103444845%09red/mdm:103451955%09red/mdm:103431524%09red/mdm:103423928%09red/mdm:103444254%09red/mdm:103453644%09red
Valine, leucine and isoleucine degradation	KEGG PATHWAY	mdm00280	4	64	0.102589	0.349444	103449446|103423928|103451955|103450725	http://www.genome.jp/kegg-bin/show_pathway?mdm00280/mdm:103450725%09red/mdm:103451955%09red/mdm:103449446%09red/mdm:103423928%09red
Peroxisome	KEGG PATHWAY	mdm04146	6	120	0.113618	0.375283	103419609|103435155|103430324|103448046|103454695|103450984	http://www.genome.jp/kegg-bin/show_pathway?mdm04146/mdm:103419609%09red/mdm:103450984%09red/mdm:103454695%09red/mdm:103435155%09red/mdm:103430324%09red/mdm:103448046%09red
Biosynthesis of amino acids	KEGG PATHWAY	mdm01230	12	303	0.12634	0.40503	103442148|103409994|103405881|103435382|103441632|103453924|103450277|103431134|103443011|103437102|103440371|103428642	http://www.genome.jp/kegg-bin/show_pathway?mdm01230/mdm:103431134%09red/mdm:103442148%09red/mdm:103450277%09red/mdm:103428642%09red/mdm:103435382%09red/mdm:103443011%09red/mdm:103405881%09red/mdm:103437102%09red/mdm:103409994%09red/mdm:103453924%09red/mdm:103440371%09red/mdm:103441632%09red
Pyrimidine metabolism	KEGG PATHWAY	mdm00240	4	71	0.13345	0.415601	103439015|103404467|103432016|103442123	http://www.genome.jp/kegg-bin/show_pathway?mdm00240/mdm:103432016%09red/mdm:103442123%09red/mdm:103404467%09red/mdm:103439015%09red
Flavone and flavonol biosynthesis	KEGG PATHWAY	mdm00944	1	5	0.147051	0.434221	103446358	http://www.genome.jp/kegg-bin/show_pathway?mdm00944/mdm:103446358%09red
Riboflavin metabolism	KEGG PATHWAY	mdm00740	2	24	0.147396	0.434221	103429744|103456323	http://www.genome.jp/kegg-bin/show_pathway?mdm00740/mdm:103429744%09red/mdm:103456323%09red
Selenocompound metabolism	KEGG PATHWAY	mdm00450	2	25	0.156568	0.437588	103411276|103450392	http://www.genome.jp/kegg-bin/show_pathway?mdm00450/mdm:103450392%09red/mdm:103411276%09red
Biotin metabolism	KEGG PATHWAY	mdm00780	2	25	0.156568	0.437588	103455027|103434985	http://www.genome.jp/kegg-bin/show_pathway?mdm00780/mdm:103434985%09red/mdm:103455027%09red
One carbon pool by folate	KEGG PATHWAY	mdm00670	2	27	0.175213	0.460126	103419610|103437782	http://www.genome.jp/kegg-bin/show_pathway?mdm00670/mdm:103419610%09red/mdm:103437782%09red
Photosynthesis - antenna proteins	KEGG PATHWAY	mdm00196	2	27	0.175213	0.460126	103453723|103420118	http://www.genome.jp/kegg-bin/show_pathway?mdm00196/mdm:103420118%09red/mdm:103453723%09red
Cysteine and methionine metabolism	KEGG PATHWAY	mdm00270	6	140	0.184639	0.460126	103452459|103425030|103431524|103450725|103451249|103432414	http://www.genome.jp/kegg-bin/show_pathway?mdm00270/mdm:103450725%09red/mdm:103431524%09red/mdm:103452459%09red/mdm:103451249%09red/mdm:103425030%09red/mdm:103432414%09red
RNA transport	KEGG PATHWAY	mdm03013	9	233	0.185606	0.460126	103456170|103443631|103455106|103453095|103417781|103430156|103405639|103415044|103441404	http://www.genome.jp/kegg-bin/show_pathway?mdm03013/mdm:103417781%09red/mdm:103453095%09red/mdm:103441404%09red/mdm:103430156%09red/mdm:103405639%09red/mdm:103455106%09red/mdm:103415044%09red/mdm:103443631%09red/mdm:103456170%09red
Nucleotide excision repair	KEGG PATHWAY	mdm03420	4	83	0.193644	0.460126	103438276|103453823|103401724|103404343	http://www.genome.jp/kegg-bin/show_pathway?mdm03420/mdm:103453823%09red/mdm:103404343%09red/mdm:103438276%09red/mdm:103401724%09red
Tryptophan metabolism	KEGG PATHWAY	mdm00380	3	55	0.19376	0.460126	103423928|103425490|103451955	http://www.genome.jp/kegg-bin/show_pathway?mdm00380/mdm:103451955%09red/mdm:103423928%09red/mdm:103425490%09red
Isoquinoline alkaloid biosynthesis	KEGG PATHWAY	mdm00950	2	29	0.194182	0.460126	103434748|103409994	http://www.genome.jp/kegg-bin/show_pathway?mdm00950/mdm:103409994%09red/mdm:103434748%09red
Mismatch repair	KEGG PATHWAY	mdm03430	3	56	0.200469	0.464917	103453823|103401724|103404343	http://www.genome.jp/kegg-bin/show_pathway?mdm03430/mdm:103453823%09red/mdm:103404343%09red/mdm:103401724%09red
Thiamine metabolism	KEGG PATHWAY	mdm00730	2	31	0.213392	0.467498	103437557|103415174	http://www.genome.jp/kegg-bin/show_pathway?mdm00730/mdm:103437557%09red/mdm:103415174%09red
Fatty acid biosynthesis	KEGG PATHWAY	mdm00061	3	58	0.214044	0.467498	103453644|103455027|103434985	http://www.genome.jp/kegg-bin/show_pathway?mdm00061/mdm:103434985%09red/mdm:103453644%09red/mdm:103455027%09red
beta-Alanine metabolism	KEGG PATHWAY	mdm00410	3	59	0.220904	0.467498	103449446|103451955|103406811	http://www.genome.jp/kegg-bin/show_pathway?mdm00410/mdm:103451955%09red/mdm:103449446%09red/mdm:103406811%09red
ABC transporters	KEGG PATHWAY	mdm02010	2	33	0.232769	0.467498	103443387|103432041	http://www.genome.jp/kegg-bin/show_pathway?mdm02010/mdm:103443387%09red/mdm:103432041%09red
C5-Branched dibasic acid metabolism	KEGG PATHWAY	mdm00660	1	9	0.232874	0.467498	103437102	http://www.genome.jp/kegg-bin/show_pathway?mdm00660/mdm:103437102%09red
Limonene and pinene degradation	KEGG PATHWAY	mdm00903	1	9	0.232874	0.467498	103451955	http://www.genome.jp/kegg-bin/show_pathway?mdm00903/mdm:103451955%09red
N-Glycan biosynthesis	KEGG PATHWAY	mdm00510	3	62	0.241731	0.467498	103436627|103412522|103450076	http://www.genome.jp/kegg-bin/show_pathway?mdm00510/mdm:103450076%09red/mdm:103412522%09red/mdm:103436627%09red
Alanine, aspartate and glutamate metabolism	KEGG PATHWAY	mdm00250	3	62	0.241731	0.467498	103419798|103431134|103450725	http://www.genome.jp/kegg-bin/show_pathway?mdm00250/mdm:103450725%09red/mdm:103431134%09red/mdm:103419798%09red
Sphingolipid metabolism	KEGG PATHWAY	mdm00600	2	34	0.242498	0.467498	103451430|103447719	http://www.genome.jp/kegg-bin/show_pathway?mdm00600/mdm:103447719%09red/mdm:103451430%09red
Glutathione metabolism	KEGG PATHWAY	mdm00480	5	123	0.244472	0.467498	103432016|103414617|103436762|103451887|103442123	http://www.genome.jp/kegg-bin/show_pathway?mdm00480/mdm:103432016%09red/mdm:103436762%09red/mdm:103451887%09red/mdm:103442123%09red/mdm:103414617%09red
Protein processing in endoplasmic reticulum	KEGG PATHWAY	mdm04141	10	286	0.249509	0.468905	103403547|103422724|103448780|103417781|103431755|103412522|103436627|103403987|103441533|103433875	http://www.genome.jp/kegg-bin/show_pathway?mdm04141/mdm:103448780%09red/mdm:103417781%09red/mdm:103431755%09red/mdm:103436627%09red/mdm:103422724%09red/mdm:103441533%09red/mdm:103403547%09red/mdm:103433875%09red/mdm:103403987%09red/mdm:103412522%09red
Carbon fixation in photosynthetic organisms	KEGG PATHWAY	mdm00710	4	99	0.283674	0.524076	103431524|103409404|103442148|103435382	http://www.genome.jp/kegg-bin/show_pathway?mdm00710/mdm:103431524%09red/mdm:103435382%09red/mdm:103409404%09red/mdm:103442148%09red
Arginine biosynthesis	KEGG PATHWAY	mdm00220	2	39	0.291246	0.529096	103431134|103428642	http://www.genome.jp/kegg-bin/show_pathway?mdm00220/mdm:103428642%09red/mdm:103431134%09red
Spliceosome	KEGG PATHWAY	mdm03040	9	274	0.323388	0.567706	103403591|103416292|103413375|103448403|103428556|103405639|103428973|103440189|103401225	http://www.genome.jp/kegg-bin/show_pathway?mdm03040/mdm:103448403%09red/mdm:103405639%09red/mdm:103413375%09red/mdm:103403591%09red/mdm:103428973%09red/mdm:103440189%09red/mdm:103428556%09red/mdm:103416292%09red/mdm:103401225%09red
Glycerolipid metabolism	KEGG PATHWAY	mdm00561	4	106	0.32493	0.567706	103441610|103451430|103451955|103447719	http://www.genome.jp/kegg-bin/show_pathway?mdm00561/mdm:103451955%09red/mdm:103447719%09red/mdm:103451430%09red/mdm:103441610%09red
AGE-RAGE signaling pathway in diabetic complications	KEGG PATHWAY	mdm04933	1	14	0.328123	0.567706	103421031	http://www.genome.jp/kegg-bin/show_pathway?mdm04933/mdm:103421031%09red
Biosynthesis of secondary metabolites - unclassified	KEGG PATHWAY	mdm00999	1	16	0.362828	0.599216	103452136	http://www.genome.jp/kegg-bin/show_pathway?mdm00999/mdm:103452136%09red
Other types of O-glycan biosynthesis	KEGG PATHWAY	mdm00514	1	16	0.362828	0.599216	103420519	http://www.genome.jp/kegg-bin/show_pathway?mdm00514/mdm:103420519%09red
Taurine and hypotaurine metabolism	KEGG PATHWAY	mdm00430	1	16	0.362828	0.599216	103437942	http://www.genome.jp/kegg-bin/show_pathway?mdm00430/mdm:103437942%09red
SNARE interactions in vesicular transport	KEGG PATHWAY	mdm04130	2	49	0.386835	0.629328	103408599|103404468	http://www.genome.jp/kegg-bin/show_pathway?mdm04130/mdm:103408599%09red/mdm:103404468%09red
Vitamin B6 metabolism	KEGG PATHWAY	mdm00750	1	19	0.411555	0.659699	103447873	http://www.genome.jp/kegg-bin/show_pathway?mdm00750/mdm:103447873%09red
Tyrosine metabolism	KEGG PATHWAY	mdm00350	2	53	0.423549	0.664832	103434748|103409994	http://www.genome.jp/kegg-bin/show_pathway?mdm00350/mdm:103409994%09red/mdm:103434748%09red
Other glycan degradation	KEGG PATHWAY	mdm00511	1	20	0.426956	0.664832	103439742	http://www.genome.jp/kegg-bin/show_pathway?mdm00511/mdm:103439742%09red
Autophagy - other	KEGG PATHWAY	mdm04136	2	56	0.450322	0.685488	103402425|103428572	http://www.genome.jp/kegg-bin/show_pathway?mdm04136/mdm:103402425%09red/mdm:103428572%09red
Fatty acid metabolism	KEGG PATHWAY	mdm01212	3	92	0.454155	0.685488	103453644|103455027|103434985	http://www.genome.jp/kegg-bin/show_pathway?mdm01212/mdm:103434985%09red/mdm:103453644%09red/mdm:103455027%09red
Phenylalanine, tyrosine and tryptophan biosynthesis	KEGG PATHWAY	mdm00400	2	57	0.459089	0.685488	103443011|103409994	http://www.genome.jp/kegg-bin/show_pathway?mdm00400/mdm:103409994%09red/mdm:103443011%09red
Fatty acid degradation	KEGG PATHWAY	mdm00071	2	58	0.467773	0.689017	103451801|103451955	http://www.genome.jp/kegg-bin/show_pathway?mdm00071/mdm:103451955%09red/mdm:103451801%09red
Valine, leucine and isoleucine biosynthesis	KEGG PATHWAY	mdm00290	1	24	0.484635	0.695069	103437102	http://www.genome.jp/kegg-bin/show_pathway?mdm00290/mdm:103437102%09red
Butanoate metabolism	KEGG PATHWAY	mdm00650	1	24	0.484635	0.695069	103419798	http://www.genome.jp/kegg-bin/show_pathway?mdm00650/mdm:103419798%09red
Sesquiterpenoid and triterpenoid biosynthesis	KEGG PATHWAY	mdm00909	1	27	0.524055	0.732333	103450609	http://www.genome.jp/kegg-bin/show_pathway?mdm00909/mdm:103450609%09red
Histidine metabolism	KEGG PATHWAY	mdm00340	1	27	0.524055	0.732333	103451955	http://www.genome.jp/kegg-bin/show_pathway?mdm00340/mdm:103451955%09red
Pentose and glucuronate interconversions	KEGG PATHWAY	mdm00040	4	142	0.532946	0.73533	103442148|103404465|103421503|103411620	http://www.genome.jp/kegg-bin/show_pathway?mdm00040/mdm:103421503%09red/mdm:103404465%09red/mdm:103442148%09red/mdm:103411620%09red
Ubiquitin mediated proteolysis	KEGG PATHWAY	mdm04120	5	185	0.556928	0.758815	103403591|103403547|103428259|103415267|103415035	http://www.genome.jp/kegg-bin/show_pathway?mdm04120/mdm:103403591%09red/mdm:103415267%09red/mdm:103403547%09red/mdm:103415035%09red/mdm:103428259%09red
2-Oxocarboxylic acid metabolism	KEGG PATHWAY	mdm01210	2	70	0.565102	0.760299	103437102|103425490	http://www.genome.jp/kegg-bin/show_pathway?mdm01210/mdm:103437102%09red/mdm:103425490%09red
Stilbenoid, diarylheptanoid and gingerol biosynthesis	KEGG PATHWAY	mdm00945	1	31	0.571968	0.760299	103452136	http://www.genome.jp/kegg-bin/show_pathway?mdm00945/mdm:103452136%09red
Cutin, suberine and wax biosynthesis	KEGG PATHWAY	mdm00073	1	32	0.583174	0.762152	103451801	http://www.genome.jp/kegg-bin/show_pathway?mdm00073/mdm:103451801%09red
Terpenoid backbone biosynthesis	KEGG PATHWAY	mdm00900	2	73	0.587346	0.762152	103400276|103432715	http://www.genome.jp/kegg-bin/show_pathway?mdm00900/mdm:103400276%09red/mdm:103432715%09red
RNA degradation	KEGG PATHWAY	mdm03018	4	157	0.61014	0.782415	103453924|103447898|103416292|103446980	http://www.genome.jp/kegg-bin/show_pathway?mdm03018/mdm:103416292%09red/mdm:103453924%09red/mdm:103446980%09red/mdm:103447898%09red
Pantothenate and CoA biosynthesis	KEGG PATHWAY	mdm00770	1	37	0.634955	0.804769	103455044	http://www.genome.jp/kegg-bin/show_pathway?mdm00770/mdm:103455044%09red
Phenylalanine metabolism	KEGG PATHWAY	mdm00360	1	38	0.644513	0.807493	103409994	http://www.genome.jp/kegg-bin/show_pathway?mdm00360/mdm:103409994%09red
Plant hormone signal transduction	KEGG PATHWAY	mdm04075	8	331	0.664311	0.82284	103429366|103425108|103436872|103432477|103436243|103441251|103412623|103453716	http://www.genome.jp/kegg-bin/show_pathway?mdm04075/mdm:103436243%09red/mdm:103436872%09red/mdm:103453716%09red/mdm:103429366%09red/mdm:103441251%09red/mdm:103425108%09red/mdm:103432477%09red/mdm:103412623%09red
Fatty acid elongation	KEGG PATHWAY	mdm00062	1	42	0.680309	0.833187	103416918	http://www.genome.jp/kegg-bin/show_pathway?mdm00062/mdm:103416918%09red
Sulfur metabolism	KEGG PATHWAY	mdm00920	1	48	0.727364	0.880919	103450392	http://www.genome.jp/kegg-bin/show_pathway?mdm00920/mdm:103450392%09red
Circadian rhythm - plant	KEGG PATHWAY	mdm04712	1	50	0.741458	0.88812	103443512	http://www.genome.jp/kegg-bin/show_pathway?mdm04712/mdm:103443512%09red
Basal transcription factors	KEGG PATHWAY	mdm03022	1	59	0.796396	0.943556	103427247	http://www.genome.jp/kegg-bin/show_pathway?mdm03022/mdm:103427247%09red
Ribosome biogenesis in eukaryotes	KEGG PATHWAY	mdm03008	2	115	0.814031	0.952388	103456170|103441404	http://www.genome.jp/kegg-bin/show_pathway?mdm03008/mdm:103456170%09red/mdm:103441404%09red
Ascorbate and aldarate metabolism	KEGG PATHWAY	mdm00053	1	66	0.830925	0.952388	103451955	http://www.genome.jp/kegg-bin/show_pathway?mdm00053/mdm:103451955%09red
Pentose phosphate pathway	KEGG PATHWAY	mdm00030	1	68	0.839669	0.952388	103442148	http://www.genome.jp/kegg-bin/show_pathway?mdm00030/mdm:103442148%09red
mRNA surveillance pathway	KEGG PATHWAY	mdm03015	3	175	0.847437	0.952388	103440483|103426623|103405639	http://www.genome.jp/kegg-bin/show_pathway?mdm03015/mdm:103405639%09red/mdm:103426623%09red/mdm:103440483%09red
Endocytosis	KEGG PATHWAY	mdm04144	4	225	0.8522	0.952388	103426236|103443592|103445600|103411631	http://www.genome.jp/kegg-bin/show_pathway?mdm04144/mdm:103426236%09red/mdm:103443592%09red/mdm:103445600%09red/mdm:103411631%09red
alpha-Linolenic acid metabolism	KEGG PATHWAY	mdm00592	1	73	0.859602	0.952388	103435885	http://www.genome.jp/kegg-bin/show_pathway?mdm00592/mdm:103435885%09red
MAPK signaling pathway - plant	KEGG PATHWAY	mdm04016	3	182	0.865194	0.952388	103439015|103404467|103450944	http://www.genome.jp/kegg-bin/show_pathway?mdm04016/mdm:103404467%09red/mdm:103450944%09red/mdm:103439015%09red
Phosphatidylinositol signaling system	KEGG PATHWAY	mdm04070	1	77	0.873751	0.952388	103438670	http://www.genome.jp/kegg-bin/show_pathway?mdm04070/mdm:103438670%09red
Inositol phosphate metabolism	KEGG PATHWAY	mdm00562	1	82	0.88945	0.956603	103438670	http://www.genome.jp/kegg-bin/show_pathway?mdm00562/mdm:103438670%09red
Cyanoamino acid metabolism	KEGG PATHWAY	mdm00460	1	84	0.89517	0.956603	103446690	http://www.genome.jp/kegg-bin/show_pathway?mdm00460/mdm:103446690%09red
Starch and sucrose metabolism	KEGG PATHWAY	mdm00500	3	203	0.907993	0.956846	103446690|103440187|103418485	http://www.genome.jp/kegg-bin/show_pathway?mdm00500/mdm:103418485%09red/mdm:103446690%09red/mdm:103440187%09red
Fructose and mannose metabolism	KEGG PATHWAY	mdm00051	1	92	0.915239	0.956846	103430014	http://www.genome.jp/kegg-bin/show_pathway?mdm00051/mdm:103430014%09red
Aminoacyl-tRNA biosynthesis	KEGG PATHWAY	mdm00970	1	95	0.921733	0.956846	103444548	http://www.genome.jp/kegg-bin/show_pathway?mdm00970/mdm:103444548%09red
Phenylpropanoid biosynthesis	KEGG PATHWAY	mdm00940	3	227	0.94156	0.968208	103446690|103408778|103452136	http://www.genome.jp/kegg-bin/show_pathway?mdm00940/mdm:103446690%09red/mdm:103452136%09red/mdm:103408778%09red
Plant-pathogen interaction	KEGG PATHWAY	mdm04626	3	240	0.954602	0.972445	103403014|103425106|103402565	http://www.genome.jp/kegg-bin/show_pathway?mdm04626/mdm:103402565%09red/mdm:103403014%09red/mdm:103425106%09red
Glycerophospholipid metabolism	KEGG PATHWAY	mdm00564	1	134	0.972243	0.981245	103441610	http://www.genome.jp/kegg-bin/show_pathway?mdm00564/mdm:103441610%09red
Amino sugar and nucleotide sugar metabolism	KEGG PATHWAY	mdm00520	1	159	0.985726	0.985726	103430014	http://www.genome.jp/kegg-bin/show_pathway?mdm00520/mdm:103430014%09red
--------------------
#Term	Database	ID	Input number	Background number	P-Value	Corrected P-Value	Input	Hyperlink
--------------------
#Term	Database	ID	Input number	Background number	P-Value	Corrected P-Value	Input	Hyperlink
--------------------

## Sheet: Gala_OFF_89_DAFB
##Databases: KEGG PATHWAY
##Statistical test method: hypergeometric test / Fisher's exact test
##FDR correction method: Benjamini and Hochberg
#Term	Database	ID	Input number	Background number	P-Value	Corrected P-Value	Input	Hyperlink
Phagosome	KEGG PATHWAY	mdm04145	5	107	5.19138e-05	0.0018689	103415092|103424612|103420809|103433875|103450863	http://www.genome.jp/kegg-bin/show_pathway?mdm04145/mdm:103424612%09red/mdm:103450863%09red/mdm:103420809%09red/mdm:103433875%09red/mdm:103415092%09red
Sulfur metabolism	KEGG PATHWAY	mdm00920	3	48	0.000804329	0.0144779	103408766|103455681|103403953	http://www.genome.jp/kegg-bin/show_pathway?mdm00920/mdm:103455681%09red/mdm:103403953%09red/mdm:103408766%09red
Carbon metabolism	KEGG PATHWAY	mdm01200	6	338	0.00148759	0.0178511	103431685|103426685|103426311|103428008|103455681|103421148	http://www.genome.jp/kegg-bin/show_pathway?mdm01200/mdm:103455681%09red/mdm:103426311%09red/mdm:103431685%09red/mdm:103428008%09red/mdm:103421148%09red/mdm:103426685%09red
Protein processing in endoplasmic reticulum	KEGG PATHWAY	mdm04141	5	286	0.00392211	0.0255952	103427484|103417781|103433881|103433875|103450863	http://www.genome.jp/kegg-bin/show_pathway?mdm04141/mdm:103450863%09red/mdm:103427484%09red/mdm:103417781%09red/mdm:103433875%09red/mdm:103433881%09red
Selenocompound metabolism	KEGG PATHWAY	mdm00450	2	25	0.00414035	0.0255952	103411276|103403953	http://www.genome.jp/kegg-bin/show_pathway?mdm00450/mdm:103403953%09red/mdm:103411276%09red
One carbon pool by folate	KEGG PATHWAY	mdm00670	2	27	0.00476696	0.0255952	103431685|103426685	http://www.genome.jp/kegg-bin/show_pathway?mdm00670/mdm:103431685%09red/mdm:103426685%09red
Biosynthesis of amino acids	KEGG PATHWAY	mdm01230	5	303	0.00497685	0.0255952	103431685|103455681|103443011|103435445|103450277	http://www.genome.jp/kegg-bin/show_pathway?mdm01230/mdm:103455681%09red/mdm:103435445%09red/mdm:103431685%09red/mdm:103450277%09red/mdm:103443011%09red
Metabolic pathways	KEGG PATHWAY	mdm01100	18	2837	0.0126399	0.0568797	103431685|103427045|103450277|103403953|103426685|103435802|103410088|103439704|103428652|103408766|103426311|103420809|103428008|103443011|103455681|103421148|103435445|103417232	http://www.genome.jp/kegg-bin/show_pathway?mdm01100/mdm:103455681%09red/mdm:103421148%09red/mdm:103403953%09red/mdm:103435802%09red/mdm:103426311%09red/mdm:103431685%09red/mdm:103428008%09red/mdm:103443011%09red/mdm:103408766%09red/mdm:103435445%09red/mdm:103428652%09red/mdm:103439704%09red/mdm:103427045%09red/mdm:103410088%09red/mdm:103420809%09red/mdm:103450277%09red/mdm:103426685%09red/mdm:103…
Flavone and flavonol biosynthesis	KEGG PATHWAY	mdm00944	1	5	0.0211012	0.0844049	103446358	http://www.genome.jp/kegg-bin/show_pathway?mdm00944/mdm:103446358%09red
Pyrimidine metabolism	KEGG PATHWAY	mdm00240	2	71	0.0278808	0.100371	103428652|103410088	http://www.genome.jp/kegg-bin/show_pathway?mdm00240/mdm:103428652%09red/mdm:103410088%09red
Arginine and proline metabolism	KEGG PATHWAY	mdm00330	2	79	0.0337504	0.110456	103435445|103450277	http://www.genome.jp/kegg-bin/show_pathway?mdm00330/mdm:103435445%09red/mdm:103450277%09red
Cyanoamino acid metabolism	KEGG PATHWAY	mdm00460	2	84	0.0376413	0.112924	103431685|103417232	http://www.genome.jp/kegg-bin/show_pathway?mdm00460/mdm:103417232%09red/mdm:103431685%09red
Carbon fixation in photosynthetic organisms	KEGG PATHWAY	mdm00710	2	99	0.0502621	0.125088	103426311|103421148	http://www.genome.jp/kegg-bin/show_pathway?mdm00710/mdm:103426311%09red/mdm:103421148%09red
Monobactam biosynthesis	KEGG PATHWAY	mdm00261	1	14	0.0519266	0.125088	103403953	http://www.genome.jp/kegg-bin/show_pathway?mdm00261/mdm:103403953%09red
RNA transport	KEGG PATHWAY	mdm03013	3	233	0.0521199	0.125088	103427484|103417781|103401542	http://www.genome.jp/kegg-bin/show_pathway?mdm03013/mdm:103401542%09red/mdm:103427484%09red/mdm:103417781%09red
Pyruvate metabolism	KEGG PATHWAY	mdm00620	2	116	0.0661094	0.148746	103426311|103421148	http://www.genome.jp/kegg-bin/show_pathway?mdm00620/mdm:103426311%09red/mdm:103421148%09red
Purine metabolism	KEGG PATHWAY	mdm00230	2	128	0.0781581	0.165511	103428652|103403953	http://www.genome.jp/kegg-bin/show_pathway?mdm00230/mdm:103428652%09red/mdm:103403953%09red
Pentose and glucuronate interconversions	KEGG PATHWAY	mdm00040	2	142	0.0929996	0.185999	103439704|103435802	http://www.genome.jp/kegg-bin/show_pathway?mdm00040/mdm:103439704%09red/mdm:103435802%09red
Biosynthesis of unsaturated fatty acids	KEGG PATHWAY	mdm01040	1	29	0.101174	0.191699	103427045	http://www.genome.jp/kegg-bin/show_pathway?mdm01040/mdm:103427045%09red
Propanoate metabolism	KEGG PATHWAY	mdm00640	1	46	0.153923	0.277061	103428008	http://www.genome.jp/kegg-bin/show_pathway?mdm00640/mdm:103428008%09red
Phenylalanine, tyrosine and tryptophan biosynthesis	KEGG PATHWAY	mdm00400	1	57	0.186404	0.319549	103443011	http://www.genome.jp/kegg-bin/show_pathway?mdm00400/mdm:103443011%09red
Protein export	KEGG PATHWAY	mdm03060	1	64	0.206426	0.337787	103403095	http://www.genome.jp/kegg-bin/show_pathway?mdm03060/mdm:103403095%09red
Citrate cycle (TCA cycle)	KEGG PATHWAY	mdm00020	1	75	0.236904	0.359219	103428008	http://www.genome.jp/kegg-bin/show_pathway?mdm00020/mdm:103428008%09red
Glycine, serine and threonine metabolism	KEGG PATHWAY	mdm00260	1	79	0.247696	0.359219	103431685	http://www.genome.jp/kegg-bin/show_pathway?mdm00260/mdm:103431685%09red
Biosynthesis of secondary metabolites	KEGG PATHWAY	mdm01110	7	1452	0.261556	0.359219	103431685|103450277|103443011|103428008|103455681|103435445|103417232	http://www.genome.jp/kegg-bin/show_pathway?mdm01110/mdm:103455681%09red/mdm:103450277%09red/mdm:103431685%09red/mdm:103428008%09red/mdm:103435445%09red/mdm:103443011%09red/mdm:103417232%09red
Glyoxylate and dicarboxylate metabolism	KEGG PATHWAY	mdm00630	1	86	0.266219	0.359219	103431685	http://www.genome.jp/kegg-bin/show_pathway?mdm00630/mdm:103431685%09red
Fructose and mannose metabolism	KEGG PATHWAY	mdm00051	1	92	0.281735	0.359219	103439704	http://www.genome.jp/kegg-bin/show_pathway?mdm00051/mdm:103439704%09red
Fatty acid metabolism	KEGG PATHWAY	mdm01212	1	92	0.281735	0.359219	103427045	http://www.genome.jp/kegg-bin/show_pathway?mdm01212/mdm:103427045%09red
Aminoacyl-tRNA biosynthesis	KEGG PATHWAY	mdm00970	1	95	0.289371	0.359219	103402989	http://www.genome.jp/kegg-bin/show_pathway?mdm00970/mdm:103402989%09red
Cysteine and methionine metabolism	KEGG PATHWAY	mdm00270	1	140	0.394684	0.473621	103455681	http://www.genome.jp/kegg-bin/show_pathway?mdm00270/mdm:103455681%09red
Oxidative phosphorylation	KEGG PATHWAY	mdm00190	1	172	0.459994	0.523963	103420809	http://www.genome.jp/kegg-bin/show_pathway?mdm00190/mdm:103420809%09red
mRNA surveillance pathway	KEGG PATHWAY	mdm03015	1	175	0.465745	0.523963	103431282	http://www.genome.jp/kegg-bin/show_pathway?mdm03015/mdm:103431282%09red
Starch and sucrose metabolism	KEGG PATHWAY	mdm00500	1	203	0.516576	0.563537	103418485	http://www.genome.jp/kegg-bin/show_pathway?mdm00500/mdm:103418485%09red
Endocytosis	KEGG PATHWAY	mdm04144	1	225	0.553119	0.572196	103429318	http://www.genome.jp/kegg-bin/show_pathway?mdm04144/mdm:103429318%09red
Phenylpropanoid biosynthesis	KEGG PATHWAY	mdm00940	1	227	0.556302	0.572196	103449128	http://www.genome.jp/kegg-bin/show_pathway?mdm00940/mdm:103449128%09red
Plant-pathogen interaction	KEGG PATHWAY	mdm04626	1	240	0.576448	0.576448	103404487	http://www.genome.jp/kegg-bin/show_pathway?mdm04626/mdm:103404487%09red
--------------------
#Term	Database	ID	Input number	Background number	P-Value	Corrected P-Value	Input	Hyperlink
--------------------
#Term	Database	ID	Input number	Background number	P-Value	Corrected P-Value	Input	Hyperlink
--------------------

## Sheet: Gala_ON_68_DAFB
##Databases: KEGG PATHWAY
##Statistical test method: hypergeometric test / Fisher's exact test
##FDR correction method: Benjamini and Hochberg
#Term	Database	ID	Input number	Background number	P-Value	Corrected P-Value	Input	Hyperlink
Pyrimidine metabolism	KEGG PATHWAY	mdm00240	4	71	0.000342179	0.0106076	103435334|103437947|103455460|103445952	http://www.genome.jp/kegg-bin/show_pathway?mdm00240/mdm:103455460%09red/mdm:103445952%09red/mdm:103435334%09red/mdm:103437947%09red
Plant hormone signal transduction	KEGG PATHWAY	mdm04075	7	331	0.000777577	0.0120524	103440595|103402970|103400015|103402330|103455096|103423570|103424476	http://www.genome.jp/kegg-bin/show_pathway?mdm04075/mdm:103424476%09red/mdm:103455096%09red/mdm:103440595%09red/mdm:103423570%09red/mdm:103402330%09red/mdm:103402970%09red/mdm:103400015%09red
Galactose metabolism	KEGG PATHWAY	mdm00052	3	61	0.0028465	0.0294139	103433851|103437970|103449473	http://www.genome.jp/kegg-bin/show_pathway?mdm00052/mdm:103449473%09red/mdm:103437970%09red/mdm:103433851%09red
Metabolic pathways	KEGG PATHWAY	mdm01100	22	2837	0.00738602	0.0572417	103455460|103445755|103421316|103433836|103437947|103439858|103435334|103444513|103450728|103452118|103433851|103443567|103451698|103437970|103443435|103453549|103445724|103453669|103437614|103427793|103449473|103445952	http://www.genome.jp/kegg-bin/show_pathway?mdm01100/mdm:103439858%09red/mdm:103453669%09red/mdm:103451698%09red/mdm:103437970%09red/mdm:103445755%09red/mdm:103453549%09red/mdm:103435334%09red/mdm:103445952%09red/mdm:103443567%09red/mdm:103452118%09red/mdm:103437614%09red/mdm:103433836%09red/mdm:103433851%09red/mdm:103449473%09red/mdm:103437947%09red/mdm:103421316%09red/mdm:103450728%09red/mdm:103…
Sphingolipid metabolism	KEGG PATHWAY	mdm00600	2	34	0.0109433	0.0678482	103437970|103443567	http://www.genome.jp/kegg-bin/show_pathway?mdm00600/mdm:103437970%09red/mdm:103443567%09red
Starch and sucrose metabolism	KEGG PATHWAY	mdm00500	4	203	0.013393	0.0691973	103439858|103444513|103437614|103449473	http://www.genome.jp/kegg-bin/show_pathway?mdm00500/mdm:103449473%09red/mdm:103444513%09red/mdm:103437614%09red/mdm:103439858%09red
Plant-pathogen interaction	KEGG PATHWAY	mdm04626	4	240	0.0229553	0.101659	103439421|103440088|103405382|103402969	http://www.genome.jp/kegg-bin/show_pathway?mdm04626/mdm:103402969%09red/mdm:103439421%09red/mdm:103440088%09red/mdm:103405382%09red
Glycosphingolipid biosynthesis - globo and isoglobo series	KEGG PATHWAY	mdm00603	1	14	0.0638612	0.213114	103437970	http://www.genome.jp/kegg-bin/show_pathway?mdm00603/mdm:103437970%09red
Monoterpenoid biosynthesis	KEGG PATHWAY	mdm00902	1	16	0.0720637	0.213114	103433284	http://www.genome.jp/kegg-bin/show_pathway?mdm00902/mdm:103433284%09red
Carbon fixation in photosynthetic organisms	KEGG PATHWAY	mdm00710	2	99	0.0729781	0.213114	103451698|103421316	http://www.genome.jp/kegg-bin/show_pathway?mdm00710/mdm:103421316%09red/mdm:103451698%09red
Vitamin B6 metabolism	KEGG PATHWAY	mdm00750	1	19	0.0842337	0.213114	103453549	http://www.genome.jp/kegg-bin/show_pathway?mdm00750/mdm:103453549%09red
Other glycan degradation	KEGG PATHWAY	mdm00511	1	20	0.0882549	0.213114	103443567	http://www.genome.jp/kegg-bin/show_pathway?mdm00511/mdm:103443567%09red
Pyruvate metabolism	KEGG PATHWAY	mdm00620	2	116	0.0951393	0.213114	103451698|103421316	http://www.genome.jp/kegg-bin/show_pathway?mdm00620/mdm:103421316%09red/mdm:103451698%09red
Nicotinate and nicotinamide metabolism	KEGG PATHWAY	mdm00760	1	22	0.0962449	0.213114	103444487	http://www.genome.jp/kegg-bin/show_pathway?mdm00760/mdm:103444487%09red
Brassinosteroid biosynthesis	KEGG PATHWAY	mdm00905	1	30	0.127514	0.239514	103453669	http://www.genome.jp/kegg-bin/show_pathway?mdm00905/mdm:103453669%09red
Cysteine and methionine metabolism	KEGG PATHWAY	mdm00270	2	140	0.129115	0.239514	103433836|103427793	http://www.genome.jp/kegg-bin/show_pathway?mdm00270/mdm:103433836%09red/mdm:103427793%09red
Stilbenoid, diarylheptanoid and gingerol biosynthesis	KEGG PATHWAY	mdm00945	1	31	0.131346	0.239514	103452118	http://www.genome.jp/kegg-bin/show_pathway?mdm00945/mdm:103452118%09red
Carotenoid biosynthesis	KEGG PATHWAY	mdm00906	1	46	0.186861	0.286368	103445724	http://www.genome.jp/kegg-bin/show_pathway?mdm00906/mdm:103445724%09red
Carbon metabolism	KEGG PATHWAY	mdm01200	3	338	0.189508	0.286368	103451698|103421316|103427793	http://www.genome.jp/kegg-bin/show_pathway?mdm01200/mdm:103421316%09red/mdm:103427793%09red/mdm:103451698%09red
MAPK signaling pathway - plant	KEGG PATHWAY	mdm04016	2	182	0.193624	0.286368	103440595|103439421	http://www.genome.jp/kegg-bin/show_pathway?mdm04016/mdm:103440595%09red/mdm:103439421%09red
Sulfur metabolism	KEGG PATHWAY	mdm00920	1	48	0.193992	0.286368	103427793	http://www.genome.jp/kegg-bin/show_pathway?mdm00920/mdm:103427793%09red
Autophagy - other	KEGG PATHWAY	mdm04136	1	56	0.221896	0.312672	103432776	http://www.genome.jp/kegg-bin/show_pathway?mdm04136/mdm:103432776%09red
Flavonoid biosynthesis	KEGG PATHWAY	mdm00941	1	61	0.238846	0.321923	103452118	http://www.genome.jp/kegg-bin/show_pathway?mdm00941/mdm:103452118%09red
Phenylpropanoid biosynthesis	KEGG PATHWAY	mdm00940	2	227	0.266116	0.343734	103452118|103450728	http://www.genome.jp/kegg-bin/show_pathway?mdm00940/mdm:103452118%09red/mdm:103450728%09red
Citrate cycle (TCA cycle)	KEGG PATHWAY	mdm00020	1	75	0.284379	0.352629	103421316	http://www.genome.jp/kegg-bin/show_pathway?mdm00020/mdm:103421316%09red
Biosynthesis of secondary metabolites	KEGG PATHWAY	mdm01110	8	1452	0.312064	0.372076	103453669|103433284|103421316|103433836|103427793|103452118|103450728|103445724	http://www.genome.jp/kegg-bin/show_pathway?mdm01110/mdm:103452118%09red/mdm:103433284%09red/mdm:103453669%09red/mdm:103433836%09red/mdm:103450728%09red/mdm:103421316%09red/mdm:103445724%09red/mdm:103427793%09red
Glycerolipid metabolism	KEGG PATHWAY	mdm00561	1	106	0.375787	0.429022	103437970	http://www.genome.jp/kegg-bin/show_pathway?mdm00561/mdm:103437970%09red
Biosynthesis of amino acids	KEGG PATHWAY	mdm01230	2	303	0.387504	0.429022	103433836|103427793	http://www.genome.jp/kegg-bin/show_pathway?mdm01230/mdm:103433836%09red/mdm:103427793%09red
Glutathione metabolism	KEGG PATHWAY	mdm00480	1	123	0.420883	0.449909	103445755	http://www.genome.jp/kegg-bin/show_pathway?mdm00480/mdm:103445755%09red
Glycolysis / Gluconeogenesis	KEGG PATHWAY	mdm00010	1	170	0.52939	0.53967	103421316	http://www.genome.jp/kegg-bin/show_pathway?mdm00010/mdm:103421316%09red
mRNA surveillance pathway	KEGG PATHWAY	mdm03015	1	175	0.53967	0.53967	103404045	http://www.genome.jp/kegg-bin/show_pathway?mdm03015/mdm:103404045%09red
--------------------
#Term	Database	ID	Input number	Background number	P-Value	Corrected P-Value	Input	Hyperlink
--------------------
#Term	Database	ID	Input number	Background number	P-Value	Corrected P-Value	Input	Hyperlink
--------------------

## Sheet: Gala_ON_75_DAFB
##Databases: KEGG PATHWAY
##Statistical test method: hypergeometric test / Fisher's exact test
##FDR correction method: Benjamini and Hochberg
#Term	Database	ID	Input number	Background number	P-Value	Corrected P-Value	Input	Hyperlink
Vitamin B6 metabolism	KEGG PATHWAY	mdm00750	1	19	0.0314495	0.16044	103453549	http://www.genome.jp/kegg-bin/show_pathway?mdm00750/mdm:103453549%09red
Nicotinate and nicotinamide metabolism	KEGG PATHWAY	mdm00760	1	22	0.0360822	0.16044	103444487	http://www.genome.jp/kegg-bin/show_pathway?mdm00760/mdm:103444487%09red
Stilbenoid, diarylheptanoid and gingerol biosynthesis	KEGG PATHWAY	mdm00945	1	31	0.0498495	0.16044	103452118	http://www.genome.jp/kegg-bin/show_pathway?mdm00945/mdm:103452118%09red
Endocytosis	KEGG PATHWAY	mdm04144	2	225	0.0511686	0.16044	103426994|103427133	http://www.genome.jp/kegg-bin/show_pathway?mdm04144/mdm:103426994%09red/mdm:103427133%09red
Plant-pathogen interaction	KEGG PATHWAY	mdm04626	2	240	0.0573002	0.16044	103439421|103423533	http://www.genome.jp/kegg-bin/show_pathway?mdm04626/mdm:103439421%09red/mdm:103423533%09red
Flavonoid biosynthesis	KEGG PATHWAY	mdm00941	1	61	0.0943569	0.220166	103452118	http://www.genome.jp/kegg-bin/show_pathway?mdm00941/mdm:103452118%09red
Phosphatidylinositol signaling system	KEGG PATHWAY	mdm04070	1	77	0.117248	0.234496	103411254	http://www.genome.jp/kegg-bin/show_pathway?mdm04070/mdm:103411254%09red
Glycerolipid metabolism	KEGG PATHWAY	mdm00561	1	106	0.157295	0.275266	103411254	http://www.genome.jp/kegg-bin/show_pathway?mdm00561/mdm:103411254%09red
Glycerophospholipid metabolism	KEGG PATHWAY	mdm00564	1	134	0.194261	0.302183	103411254	http://www.genome.jp/kegg-bin/show_pathway?mdm00564/mdm:103411254%09red
MAPK signaling pathway - plant	KEGG PATHWAY	mdm04016	1	182	0.253951	0.354678	103439421	http://www.genome.jp/kegg-bin/show_pathway?mdm04016/mdm:103439421%09red
Starch and sucrose metabolism	KEGG PATHWAY	mdm00500	1	203	0.278675	0.354678	103444513	http://www.genome.jp/kegg-bin/show_pathway?mdm00500/mdm:103444513%09red
Phenylpropanoid biosynthesis	KEGG PATHWAY	mdm00940	1	227	0.305945	0.356936	103452118	http://www.genome.jp/kegg-bin/show_pathway?mdm00940/mdm:103452118%09red
Metabolic pathways	KEGG PATHWAY	mdm01100	4	2837	0.672812	0.679512	103411254|103452118|103444513|103453549	http://www.genome.jp/kegg-bin/show_pathway?mdm01100/mdm:103452118%09red/mdm:103444513%09red/mdm:103453549%09red/mdm:103411254%09red
Biosynthesis of secondary metabolites	KEGG PATHWAY	mdm01110	2	1452	0.679512	0.679512	103411254|103452118	http://www.genome.jp/kegg-bin/show_pathway?mdm01110/mdm:103452118%09red/mdm:103411254%09red
--------------------
#Term	Database	ID	Input number	Background number	P-Value	Corrected P-Value	Input	Hyperlink
--------------------
#Term	Database	ID	Input number	Background number	P-Value	Corrected P-Value	Input	Hyperlink
--------------------

## Sheet: Gala_ON_83_DAFB
##Databases: KEGG PATHWAY
##Statistical test method: hypergeometric test / Fisher's exact test
##FDR correction method: Benjamini and Hochberg
#Term	Database	ID	Input number	Background number	P-Value	Corrected P-Value	Input	Hyperlink
Plant-pathogen interaction	KEGG PATHWAY	mdm04626	22	240	4.8329e-07	3.47969e-05	103415247|103417473|103407650|108174366|103455683|103439859|103454185|103433139|103439421|103423533|103437767|103447297|103402969|103414450|103449720|103413903|103441525|103416333|103436838|103418272|103449586|103436500	http://www.genome.jp/kegg-bin/show_pathway?mdm04626/mdm:103454185%09red/mdm:103437767%09red/mdm:103439859%09red/mdm:103441525%09red/mdm:103413903%09red/mdm:103449586%09red/mdm:108174366%09red/mdm:103447297%09red/mdm:103436838%09red/mdm:103436500%09red/mdm:103414450%09red/mdm:103415247%09red/mdm:103407650%09red/mdm:103449720%09red/mdm:103455683%09red/mdm:103433139%09red/mdm:103402969%09red/mdm:103…
Spliceosome	KEGG PATHWAY	mdm03040	15	274	0.00469207	0.168915	103401998|103429292|103439716|103401693|103449270|103442265|103453572|103453126|103451960|103442544|103405819|103403149|103429221|103423712|103426123	http://www.genome.jp/kegg-bin/show_pathway?mdm03040/mdm:103401693%09red/mdm:103426123%09red/mdm:103442265%09red/mdm:103453572%09red/mdm:103423712%09red/mdm:103405819%09red/mdm:103429221%09red/mdm:103429292%09red/mdm:103439716%09red/mdm:103403149%09red/mdm:103453126%09red/mdm:103449270%09red/mdm:103401998%09red/mdm:103451960%09red/mdm:103442544%09red
MAPK signaling pathway - plant	KEGG PATHWAY	mdm04016	11	182	0.00738781	0.177308	103439421|103413903|103441525|103440783|103434145|103407650|103421892|103447297|103416333|103446006|103433139	http://www.genome.jp/kegg-bin/show_pathway?mdm04016/mdm:103441525%09red/mdm:103440783%09red/mdm:103439421%09red/mdm:103413903%09red/mdm:103407650%09red/mdm:103434145%09red/mdm:103421892%09red/mdm:103446006%09red/mdm:103433139%09red/mdm:103447297%09red/mdm:103416333%09red
alpha-Linolenic acid metabolism	KEGG PATHWAY	mdm00592	6	73	0.0120234	0.197512	103440454|103436385|103451162|103453627|103449741|103428639	http://www.genome.jp/kegg-bin/show_pathway?mdm00592/mdm:103440454%09red/mdm:103428639%09red/mdm:103451162%09red/mdm:103436385%09red/mdm:103449741%09red/mdm:103453627%09red
Phosphatidylinositol signaling system	KEGG PATHWAY	mdm04070	6	77	0.0150735	0.197512	103436916|103454048|103437868|103443900|103411254|103404756	http://www.genome.jp/kegg-bin/show_pathway?mdm04070/mdm:103437868%09red/mdm:103454048%09red/mdm:103436916%09red/mdm:103411254%09red/mdm:103404756%09red/mdm:103443900%09red
Glycerolipid metabolism	KEGG PATHWAY	mdm00561	7	106	0.0196602	0.197512	103432852|103436385|103437868|103446060|103411254|103404756|103400825	http://www.genome.jp/kegg-bin/show_pathway?mdm00561/mdm:103437868%09red/mdm:103400825%09red/mdm:103446060%09red/mdm:103411254%09red/mdm:103404756%09red/mdm:103432852%09red/mdm:103436385%09red
Galactose metabolism	KEGG PATHWAY	mdm00052	5	61	0.0213665	0.197512	103451980|103433851|103439907|103404306|103444277	http://www.genome.jp/kegg-bin/show_pathway?mdm00052/mdm:103404306%09red/mdm:103451980%09red/mdm:103444277%09red/mdm:103433851%09red/mdm:103439907%09red
Glycerophospholipid metabolism	KEGG PATHWAY	mdm00564	8	134	0.0219457	0.197512	103432928|103441433|103436385|103437868|103451162|103411254|103404756|103439116	http://www.genome.jp/kegg-bin/show_pathway?mdm00564/mdm:103437868%09red/mdm:103451162%09red/mdm:103439116%09red/mdm:103436385%09red/mdm:103432928%09red/mdm:103411254%09red/mdm:103404756%09red/mdm:103441433%09red
Linoleic acid metabolism	KEGG PATHWAY	mdm00591	3	26	0.0319009	0.25048	103453627|103436385|103449741	http://www.genome.jp/kegg-bin/show_pathway?mdm00591/mdm:103436385%09red/mdm:103449741%09red/mdm:103453627%09red
mRNA surveillance pathway	KEGG PATHWAY	mdm03015	9	175	0.0347889	0.25048	103452058|103420478|103452092|103401693|103405849|103403092|103430288|103405819|103447689	http://www.genome.jp/kegg-bin/show_pathway?mdm03015/mdm:103401693%09red/mdm:103405849%09red/mdm:103420478%09red/mdm:103447689%09red/mdm:103430288%09red/mdm:103452058%09red/mdm:103403092%09red/mdm:103405819%09red/mdm:103452092%09red
Endocytosis	KEGG PATHWAY	mdm04144	10	225	0.0593836	0.388693	103450905|103426994|103402715|103423860|103427133|103400854|103400755|103453732|103447017|103439116	http://www.genome.jp/kegg-bin/show_pathway?mdm04144/mdm:103447017%09red/mdm:103439116%09red/mdm:103402715%09red/mdm:103423860%09red/mdm:103427133%09red/mdm:103450905%09red/mdm:103400854%09red/mdm:103426994%09red/mdm:103400755%09red/mdm:103453732%09red
Starch and sucrose metabolism	KEGG PATHWAY	mdm00500	9	203	0.0719891	0.431935	103424908|103439907|103455235|103402925|103405347|103400673|103439858|103446295|103444513	http://www.genome.jp/kegg-bin/show_pathway?mdm00500/mdm:103455235%09red/mdm:103439858%09red/mdm:103444513%09red/mdm:103446295%09red/mdm:103424908%09red/mdm:103402925%09red/mdm:103400673%09red/mdm:103405347%09red/mdm:103439907%09red
Plant hormone signal transduction	KEGG PATHWAY	mdm04075	12	331	0.127598	0.699335	103444581|103440783|103417085|103429287|103400015|103411528|103406741|103416333|103426582|103449870|103404642|103430245	http://www.genome.jp/kegg-bin/show_pathway?mdm04075/mdm:103430245%09red/mdm:103444581%09red/mdm:103449870%09red/mdm:103440783%09red/mdm:103411528%09red/mdm:103404642%09red/mdm:103426582%09red/mdm:103429287%09red/mdm:103417085%09red/mdm:103400015%09red/mdm:103406741%09red/mdm:103416333%09red
Betalain biosynthesis	KEGG PATHWAY	mdm00965	1	5	0.135982	0.699335	103401823	http://www.genome.jp/kegg-bin/show_pathway?mdm00965/mdm:103401823%09red
Phosphonate and phosphinate metabolism	KEGG PATHWAY	mdm00440	1	8	0.196879	0.921188	103441433	http://www.genome.jp/kegg-bin/show_pathway?mdm00440/mdm:103441433%09red
Ether lipid metabolism	KEGG PATHWAY	mdm00565	2	34	0.214578	0.921188	103436385|103439116	http://www.genome.jp/kegg-bin/show_pathway?mdm00565/mdm:103439116%09red/mdm:103436385%09red
Purine metabolism	KEGG PATHWAY	mdm00230	5	128	0.217503	0.921188	103423260|103446543|103439907|103449161|103440363	http://www.genome.jp/kegg-bin/show_pathway?mdm00230/mdm:103423260%09red/mdm:103440363%09red/mdm:103449161%09red/mdm:103446543%09red/mdm:103439907%09red
Pyrimidine metabolism	KEGG PATHWAY	mdm00240	3	71	0.263445	0.999749	103435334|103455460|103445952	http://www.genome.jp/kegg-bin/show_pathway?mdm00240/mdm:103455460%09red/mdm:103445952%09red/mdm:103435334%09red
Sulfur relay system	KEGG PATHWAY	mdm04122	1	12	0.271458	0.999749	103456282	http://www.genome.jp/kegg-bin/show_pathway?mdm04122/mdm:103456282%09red
Ubiquitin mediated proteolysis	KEGG PATHWAY	mdm04120	6	185	0.312574	0.999749	103434792|103436456|103428408|103421242|103405663|103446408	http://www.genome.jp/kegg-bin/show_pathway?mdm04120/mdm:103434792%09red/mdm:103421242%09red/mdm:103436456%09red/mdm:103405663%09red/mdm:103446408%09red/mdm:103428408%09red
Inositol phosphate metabolism	KEGG PATHWAY	mdm00562	3	82	0.335775	0.999749	103436916|103454048|103443900	http://www.genome.jp/kegg-bin/show_pathway?mdm00562/mdm:103436916%09red/mdm:103454048%09red/mdm:103443900%09red
Other types of O-glycan biosynthesis	KEGG PATHWAY	mdm00514	1	16	0.339117	0.999749	103441245	http://www.genome.jp/kegg-bin/show_pathway?mdm00514/mdm:103441245%09red
Circadian rhythm - plant	KEGG PATHWAY	mdm04712	2	50	0.356987	0.999749	103417716|103453448	http://www.genome.jp/kegg-bin/show_pathway?mdm04712/mdm:103453448%09red/mdm:103417716%09red
RNA transport	KEGG PATHWAY	mdm03013	7	233	0.357122	0.999749	103438683|103420478|103404701|103401693|103405819|103446019|103447689	http://www.genome.jp/kegg-bin/show_pathway?mdm03013/mdm:103401693%09red/mdm:103420478%09red/mdm:103447689%09red/mdm:103404701%09red/mdm:103438683%09red/mdm:103446019%09red/mdm:103405819%09red
Vitamin B6 metabolism	KEGG PATHWAY	mdm00750	1	19	0.385709	0.999749	103453549	http://www.genome.jp/kegg-bin/show_pathway?mdm00750/mdm:103453549%09red
Arachidonic acid metabolism	KEGG PATHWAY	mdm00590	1	20	0.400498	0.999749	103436385	http://www.genome.jp/kegg-bin/show_pathway?mdm00590/mdm:103436385%09red
Other glycan degradation	KEGG PATHWAY	mdm00511	1	20	0.400498	0.999749	103437613	http://www.genome.jp/kegg-bin/show_pathway?mdm00511/mdm:103437613%09red
Nicotinate and nicotinamide metabolism	KEGG PATHWAY	mdm00760	1	22	0.429019	0.999749	103444487	http://www.genome.jp/kegg-bin/show_pathway?mdm00760/mdm:103444487%09red
Riboflavin metabolism	KEGG PATHWAY	mdm00740	1	24	0.456184	0.999749	103429479	http://www.genome.jp/kegg-bin/show_pathway?mdm00740/mdm:103429479%09red
Pentose and glucuronate interconversions	KEGG PATHWAY	mdm00040	4	142	0.467789	0.999749	103420358|103409110|103434528|103449172	http://www.genome.jp/kegg-bin/show_pathway?mdm00040/mdm:103449172%09red/mdm:103420358%09red/mdm:103409110%09red/mdm:103434528%09red
Biotin metabolism	KEGG PATHWAY	mdm00780	1	25	0.469278	0.999749	103443849	http://www.genome.jp/kegg-bin/show_pathway?mdm00780/mdm:103443849%09red
Zeatin biosynthesis	KEGG PATHWAY	mdm00908	1	25	0.469278	0.999749	103454534	http://www.genome.jp/kegg-bin/show_pathway?mdm00908/mdm:103454534%09red
Protein export	KEGG PATHWAY	mdm03060	2	64	0.473736	0.999749	103426559|103441617	http://www.genome.jp/kegg-bin/show_pathway?mdm03060/mdm:103441617%09red/mdm:103426559%09red
Porphyrin and chlorophyll metabolism	KEGG PATHWAY	mdm00860	2	64	0.473736	0.999749	103424647|103448940	http://www.genome.jp/kegg-bin/show_pathway?mdm00860/mdm:103448940%09red/mdm:103424647%09red
Biosynthesis of unsaturated fatty acids	KEGG PATHWAY	mdm01040	1	29	0.518581	0.999749	103425516	http://www.genome.jp/kegg-bin/show_pathway?mdm01040/mdm:103425516%09red
Stilbenoid, diarylheptanoid and gingerol biosynthesis	KEGG PATHWAY	mdm00945	1	31	0.541488	0.999749	103452118	http://www.genome.jp/kegg-bin/show_pathway?mdm00945/mdm:103452118%09red
Glycosylphosphatidylinositol (GPI)-anchor biosynthesis	KEGG PATHWAY	mdm00563	1	33	0.563307	0.999749	103406799	http://www.genome.jp/kegg-bin/show_pathway?mdm00563/mdm:103406799%09red
ABC transporters	KEGG PATHWAY	mdm02010	1	33	0.563307	0.999749	103442303	http://www.genome.jp/kegg-bin/show_pathway?mdm02010/mdm:103442303%09red
Arginine and proline metabolism	KEGG PATHWAY	mdm00330	2	79	0.583534	0.999749	103453363|103422167	http://www.genome.jp/kegg-bin/show_pathway?mdm00330/mdm:103453363%09red/mdm:103422167%09red
Nitrogen metabolism	KEGG PATHWAY	mdm00910	1	40	0.631822	0.999749	103425814	http://www.genome.jp/kegg-bin/show_pathway?mdm00910/mdm:103425814%09red
Fatty acid elongation	KEGG PATHWAY	mdm00062	1	42	0.649345	0.999749	103425516	http://www.genome.jp/kegg-bin/show_pathway?mdm00062/mdm:103425516%09red
Base excision repair	KEGG PATHWAY	mdm03410	1	42	0.649345	0.999749	103441354	http://www.genome.jp/kegg-bin/show_pathway?mdm03410/mdm:103441354%09red
Fatty acid metabolism	KEGG PATHWAY	mdm01212	2	92	0.664249	0.999749	103443849|103425516	http://www.genome.jp/kegg-bin/show_pathway?mdm01212/mdm:103425516%09red/mdm:103443849%09red
Aminoacyl-tRNA biosynthesis	KEGG PATHWAY	mdm00970	2	95	0.680983	0.999749	103437082|103451635	http://www.genome.jp/kegg-bin/show_pathway?mdm00970/mdm:103451635%09red/mdm:103437082%09red
Steroid biosynthesis	KEGG PATHWAY	mdm00100	1	46	0.681933	0.999749	103436385	http://www.genome.jp/kegg-bin/show_pathway?mdm00100/mdm:103436385%09red
Tyrosine metabolism	KEGG PATHWAY	mdm00350	1	53	0.73185	0.999749	103437442	http://www.genome.jp/kegg-bin/show_pathway?mdm00350/mdm:103437442%09red
Phagosome	KEGG PATHWAY	mdm04145	2	107	0.741181	0.999749	103454048|103443900	http://www.genome.jp/kegg-bin/show_pathway?mdm04145/mdm:103454048%09red/mdm:103443900%09red
Amino sugar and nucleotide sugar metabolism	KEGG PATHWAY	mdm00520	3	159	0.75075	0.999749	103420358|103439907|103402682	http://www.genome.jp/kegg-bin/show_pathway?mdm00520/mdm:103420358%09red/mdm:103402682%09red/mdm:103439907%09red
Autophagy - other	KEGG PATHWAY	mdm04136	1	56	0.75077	0.999749	103445640	http://www.genome.jp/kegg-bin/show_pathway?mdm04136/mdm:103445640%09red
Phenylalanine, tyrosine and tryptophan biosynthesis	KEGG PATHWAY	mdm00400	1	57	0.756776	0.999749	103442043	http://www.genome.jp/kegg-bin/show_pathway?mdm00400/mdm:103442043%09red
Fatty acid biosynthesis	KEGG PATHWAY	mdm00061	1	58	0.762637	0.999749	103443849	http://www.genome.jp/kegg-bin/show_pathway?mdm00061/mdm:103443849%09red
Fatty acid degradation	KEGG PATHWAY	mdm00071	1	58	0.762637	0.999749	103437442	http://www.genome.jp/kegg-bin/show_pathway?mdm00071/mdm:103437442%09red
Flavonoid biosynthesis	KEGG PATHWAY	mdm00941	1	61	0.779387	0.999749	103452118	http://www.genome.jp/kegg-bin/show_pathway?mdm00941/mdm:103452118%09red
Pyruvate metabolism	KEGG PATHWAY	mdm00620	2	116	0.77971	0.999749	103449602|103451698	http://www.genome.jp/kegg-bin/show_pathway?mdm00620/mdm:103449602%09red/mdm:103451698%09red
Metabolic pathways	KEGG PATHWAY	mdm01100	64	2837	0.784043	0.999749	103424908|103441433|103455460|103448940|103455235|103454048|103437868|103436916|103423260|103434528|103405347|103444277|103439858|103435334|103452118|103422167|103425814|103449602|103433851|103436385|103449161|103424647|103404306|103402925|103429050|103411254|103404756|103403060|103449741|103451698|103451980|103415406|103439907|103444513|103453363|103420358|103443900|103446060|103402682|103451812…	http://www.genome.jp/kegg-bin/show_pathway?mdm01100/mdm:103439116%09red/mdm:103423260%09red/mdm:103452459%09red/mdm:103428639%09red/mdm:103439858%09red/mdm:103455235%09red/mdm:103436916%09red/mdm:103437442%09red/mdm:103453627%09red/mdm:103425814%09red/mdm:103403060%09red/mdm:103446060%09red/mdm:103451698%09red/mdm:103451635%09red/mdm:103404756%09red/mdm:103424908%09red/mdm:103402925%09red/mdm:103…
N-Glycan biosynthesis	KEGG PATHWAY	mdm00510	1	62	0.784704	0.999749	103403060	http://www.genome.jp/kegg-bin/show_pathway?mdm00510/mdm:103403060%09red
Ascorbate and aldarate metabolism	KEGG PATHWAY	mdm00053	1	66	0.804721	0.999749	103420358	http://www.genome.jp/kegg-bin/show_pathway?mdm00053/mdm:103420358%09red
Pentose phosphate pathway	KEGG PATHWAY	mdm00030	1	68	0.814021	0.999749	103439907	http://www.genome.jp/kegg-bin/show_pathway?mdm00030/mdm:103439907%09red
Homologous recombination	KEGG PATHWAY	mdm03440	1	70	0.822879	0.999749	103431640	http://www.genome.jp/kegg-bin/show_pathway?mdm03440/mdm:103431640%09red
Terpenoid backbone biosynthesis	KEGG PATHWAY	mdm00900	1	73	0.835382	0.999749	103431546	http://www.genome.jp/kegg-bin/show_pathway?mdm00900/mdm:103431546%09red
Cysteine and methionine metabolism	KEGG PATHWAY	mdm00270	2	140	0.858823	0.999749	103415406|103452459	http://www.genome.jp/kegg-bin/show_pathway?mdm00270/mdm:103415406%09red/mdm:103452459%09red
Glyoxylate and dicarboxylate metabolism	KEGG PATHWAY	mdm00630	1	86	0.880136	0.999749	103429050	http://www.genome.jp/kegg-bin/show_pathway?mdm00630/mdm:103429050%09red
Fructose and mannose metabolism	KEGG PATHWAY	mdm00051	1	92	0.896467	0.999749	103402682	http://www.genome.jp/kegg-bin/show_pathway?mdm00051/mdm:103402682%09red
Carbon fixation in photosynthetic organisms	KEGG PATHWAY	mdm00710	1	99	0.912732	0.999749	103451698	http://www.genome.jp/kegg-bin/show_pathway?mdm00710/mdm:103451698%09red
Glycolysis / Gluconeogenesis	KEGG PATHWAY	mdm00010	2	170	0.921007	0.999749	103437442|103439907	http://www.genome.jp/kegg-bin/show_pathway?mdm00010/mdm:103437442%09red/mdm:103439907%09red
Peroxisome	KEGG PATHWAY	mdm04146	1	120	0.947747	0.999749	103440363	http://www.genome.jp/kegg-bin/show_pathway?mdm04146/mdm:103440363%09red
Phenylpropanoid biosynthesis	KEGG PATHWAY	mdm00940	2	227	0.975143	0.999749	103452118|103411699	http://www.genome.jp/kegg-bin/show_pathway?mdm00940/mdm:103452118%09red/mdm:103411699%09red
RNA degradation	KEGG PATHWAY	mdm03018	1	157	0.978846	0.999749	103433069	http://www.genome.jp/kegg-bin/show_pathway?mdm03018/mdm:103433069%09red
Biosynthesis of secondary metabolites	KEGG PATHWAY	mdm01110	24	1452	0.985377	0.999749	103437868|103402682|103452118|103431546|103436385|103411254|103404756|103449741|103415406|103439907|103442043|103448940|103424647|103428639|103440454|103432928|103437442|103425516|103411699|103451162|103453627|103429479|103440363|103439116	http://www.genome.jp/kegg-bin/show_pathway?mdm01110/mdm:103439116%09red/mdm:103428639%09red/mdm:103451162%09red/mdm:103432928%09red/mdm:103437442%09red/mdm:103453627%09red/mdm:103411254%09red/mdm:103404756%09red/mdm:103431546%09red/mdm:103429479%09red/mdm:103424647%09red/mdm:103449741%09red/mdm:103411699%09red/mdm:103425516%09red/mdm:103402682%09red/mdm:103442043%09red/mdm:103439907%09red/mdm:103…
Protein processing in endoplasmic reticulum	KEGG PATHWAY	mdm04141	1	286	0.999102	0.999749	103429372	http://www.genome.jp/kegg-bin/show_pathway?mdm04141/mdm:103429372%09red
Biosynthesis of amino acids	KEGG PATHWAY	mdm01230	1	303	0.999408	0.999749	103442043	http://www.genome.jp/kegg-bin/show_pathway?mdm01230/mdm:103442043%09red
Carbon metabolism	KEGG PATHWAY	mdm01200	1	338	0.999749	0.999749	103451698	http://www.genome.jp/kegg-bin/show_pathway?mdm01200/mdm:103451698%09red
--------------------
#Term	Database	ID	Input number	Background number	P-Value	Corrected P-Value	Input	Hyperlink
--------------------
#Term	Database	ID	Input number	Background number	P-Value	Corrected P-Value	Input	Hyperlink
--------------------

## Sheet: Gala_ON_89_DAFB
##Databases: KEGG PATHWAY
##Statistical test method: hypergeometric test / Fisher's exact test
##FDR correction method: Benjamini and Hochberg
#Term	Database	ID	Input number	Background number	P-Value	Corrected P-Value	Input	Hyperlink
Starch and sucrose metabolism	KEGG PATHWAY	mdm00500	5	203	0.00569086	0.14245	103444513|103451948|103444507|103408485|103430254	http://www.genome.jp/kegg-bin/show_pathway?mdm00500/mdm:103408485%09red/mdm:103444513%09red/mdm:103444507%09red/mdm:103451948%09red/mdm:103430254%09red
Phenylpropanoid biosynthesis	KEGG PATHWAY	mdm00940	5	227	0.00890313	0.14245	103455003|103452118|103401840|103411973|103417791	http://www.genome.jp/kegg-bin/show_pathway?mdm00940/mdm:103452118%09red/mdm:103417791%09red/mdm:103411973%09red/mdm:103401840%09red/mdm:103455003%09red
Plant hormone signal transduction	KEGG PATHWAY	mdm04075	5	331	0.0368714	0.357287	103455096|103441116|103429287|103444199|103400015	http://www.genome.jp/kegg-bin/show_pathway?mdm04075/mdm:103429287%09red/mdm:103441116%09red/mdm:103455096%09red/mdm:103444199%09red/mdm:103400015%09red
Pentose and glucuronate interconversions	KEGG PATHWAY	mdm00040	3	142	0.0446609	0.357287	103432365|103451297|103415187	http://www.genome.jp/kegg-bin/show_pathway?mdm00040/mdm:103432365%09red/mdm:103415187%09red/mdm:103451297%09red
Pyrimidine metabolism	KEGG PATHWAY	mdm00240	2	71	0.0598174	0.382831	103445952|103455383	http://www.genome.jp/kegg-bin/show_pathway?mdm00240/mdm:103445952%09red/mdm:103455383%09red
Nicotinate and nicotinamide metabolism	KEGG PATHWAY	mdm00760	1	22	0.117539	0.538829	103444487	http://www.genome.jp/kegg-bin/show_pathway?mdm00760/mdm:103444487%09red
RNA transport	KEGG PATHWAY	mdm03013	3	233	0.137207	0.538829	103438682|103430156|103428699	http://www.genome.jp/kegg-bin/show_pathway?mdm03013/mdm:103438682%09red/mdm:103430156%09red/mdm:103428699%09red
Plant-pathogen interaction	KEGG PATHWAY	mdm04626	3	240	0.145952	0.538829	103438671|103447258|103402969	http://www.genome.jp/kegg-bin/show_pathway?mdm04626/mdm:103438671%09red/mdm:103402969%09red/mdm:103447258%09red
Stilbenoid, diarylheptanoid and gingerol biosynthesis	KEGG PATHWAY	mdm00945	1	31	0.159694	0.538829	103452118	http://www.genome.jp/kegg-bin/show_pathway?mdm00945/mdm:103452118%09red
ABC transporters	KEGG PATHWAY	mdm02010	1	33	0.168786	0.538829	103442303	http://www.genome.jp/kegg-bin/show_pathway?mdm02010/mdm:103442303%09red
Metabolic pathways	KEGG PATHWAY	mdm01100	19	2837	0.208455	0.538829	103411973|103455003|103444513|103408485|103451948|103415804|103432365|103445724|103443435|103451297|103455383|103402212|103415187|103447973|103452118|103445952|103444507|103417791|103448680	http://www.genome.jp/kegg-bin/show_pathway?mdm01100/mdm:103452118%09red/mdm:103417791%09red/mdm:103448680%09red/mdm:103411973%09red/mdm:103415187%09red/mdm:103447973%09red/mdm:103408485%09red/mdm:103444507%09red/mdm:103451948%09red/mdm:103455383%09red/mdm:103444513%09red/mdm:103443435%09red/mdm:103432365%09red/mdm:103445724%09red/mdm:103402212%09red/mdm:103445952%09red/mdm:103455003%09red/mdm:103…
Carotenoid biosynthesis	KEGG PATHWAY	mdm00906	1	46	0.225543	0.538829	103445724	http://www.genome.jp/kegg-bin/show_pathway?mdm00906/mdm:103445724%09red
Circadian rhythm - plant	KEGG PATHWAY	mdm04712	1	50	0.242217	0.538829	103403798	http://www.genome.jp/kegg-bin/show_pathway?mdm04712/mdm:103403798%09red
mRNA surveillance pathway	KEGG PATHWAY	mdm03015	2	175	0.249234	0.538829	103403092|103434391	http://www.genome.jp/kegg-bin/show_pathway?mdm03015/mdm:103403092%09red/mdm:103434391%09red
Autophagy - other	KEGG PATHWAY	mdm04136	1	56	0.266562	0.538829	103434391	http://www.genome.jp/kegg-bin/show_pathway?mdm04136/mdm:103434391%09red
Galactose metabolism	KEGG PATHWAY	mdm00052	1	61	0.286253	0.538829	103415804	http://www.genome.jp/kegg-bin/show_pathway?mdm00052/mdm:103415804%09red
Flavonoid biosynthesis	KEGG PATHWAY	mdm00941	1	61	0.286253	0.538829	103452118	http://www.genome.jp/kegg-bin/show_pathway?mdm00941/mdm:103452118%09red
alpha-Linolenic acid metabolism	KEGG PATHWAY	mdm00592	1	73	0.33139	0.589138	103402212	http://www.genome.jp/kegg-bin/show_pathway?mdm00592/mdm:103402212%09red
Proteasome	KEGG PATHWAY	mdm03050	1	82	0.363367	0.611987	103445035	http://www.genome.jp/kegg-bin/show_pathway?mdm03050/mdm:103445035%09red
Fructose and mannose metabolism	KEGG PATHWAY	mdm00051	1	92	0.397115	0.635384	103432365	http://www.genome.jp/kegg-bin/show_pathway?mdm00051/mdm:103432365%09red
Ribosome biogenesis in eukaryotes	KEGG PATHWAY	mdm03008	1	115	0.468128	0.693949	103403798	http://www.genome.jp/kegg-bin/show_pathway?mdm03008/mdm:103403798%09red
Peroxisome	KEGG PATHWAY	mdm04146	1	120	0.482427	0.693949	103447973	http://www.genome.jp/kegg-bin/show_pathway?mdm04146/mdm:103447973%09red
Purine metabolism	KEGG PATHWAY	mdm00230	1	128	0.504515	0.693949	103447973	http://www.genome.jp/kegg-bin/show_pathway?mdm00230/mdm:103447973%09red
Glycerophospholipid metabolism	KEGG PATHWAY	mdm00564	1	134	0.520462	0.693949	103404157	http://www.genome.jp/kegg-bin/show_pathway?mdm00564/mdm:103404157%09red
RNA degradation	KEGG PATHWAY	mdm03018	1	157	0.577	0.715803	103441447	http://www.genome.jp/kegg-bin/show_pathway?mdm03018/mdm:103441447%09red
Amino sugar and nucleotide sugar metabolism	KEGG PATHWAY	mdm00520	1	159	0.58159	0.715803	103415804	http://www.genome.jp/kegg-bin/show_pathway?mdm00520/mdm:103415804%09red
Oxidative phosphorylation	KEGG PATHWAY	mdm00190	1	172	0.610244	0.721085	103448680	http://www.genome.jp/kegg-bin/show_pathway?mdm00190/mdm:103448680%09red
MAPK signaling pathway - plant	KEGG PATHWAY	mdm04016	1	182	0.630949	0.721085	103438671	http://www.genome.jp/kegg-bin/show_pathway?mdm04016/mdm:103438671%09red
Biosynthesis of secondary metabolites	KEGG PATHWAY	mdm01110	7	1452	0.680219	0.750587	103455003|103445724|103402212|103447973|103452118|103411973|103417791	http://www.genome.jp/kegg-bin/show_pathway?mdm01110/mdm:103452118%09red/mdm:103417791%09red/mdm:103447973%09red/mdm:103411973%09red/mdm:103445724%09red/mdm:103402212%09red/mdm:103455003%09red
Endocytosis	KEGG PATHWAY	mdm04144	1	225	0.7082	0.755414	103426994	http://www.genome.jp/kegg-bin/show_pathway?mdm04144/mdm:103426994%09red
Protein processing in endoplasmic reticulum	KEGG PATHWAY	mdm04141	1	286	0.790973	0.816489	103429372	http://www.genome.jp/kegg-bin/show_pathway?mdm04141/mdm:103429372%09red
Ribosome	KEGG PATHWAY	mdm03010	1	428	0.904038	0.904038	103453691	http://www.genome.jp/kegg-bin/show_pathway?mdm03010/mdm:103453691%09red
--------------------
#Term	Database	ID	Input number	Background number	P-Value	Corrected P-Value	Input	Hyperlink
--------------------
#Term	Database	ID	Input number	Background number	P-Value	Corrected P-Value	Input	Hyperlink
--------------------

## Sheet: SUMMARY_GALA
Cult	Trt	DAFB	#Term	Database	ID	Input number	Background number	P-Value	Corrected P-Value	Input
Gala	OFF	68	DNA replication	KEGG PATHWAY	mdm03030	4	76	0.00012923	0.00581535	103400304|103423906|103435330|103445117
Gala	OFF	68	Oxidative phosphorylation	KEGG PATHWAY	mdm00190	4	172	0.0024952	0.0414623	103432490|103456165|103420073|103412088
Gala	OFF	68	Ribosome	KEGG PATHWAY	mdm03010	6	428	0.00276415	0.0414623	103430726|103400859|103439988|103427928|103439969|103436757
Gala	OFF	83	Ribosome	KEGG PATHWAY	mdm03010	76	428	3.94093e-35	4.29561e-33	103410174|103417465|103400859|103443446|103449922|108173796|103417533|103446775|103447273|103451825|103451032|103453577|103405221|103455407|103430149|103449481|103428521|103425774|103434467|103428641|103453156|103422681|103449587|103444862|103443727|103430899|103442411|103402379|103453755|103450456|103429039|103455215|103450122|103444315|103455637|103455085|103406072|103452128|103439924|103439969…
Gala	OFF	83	Oxidative phosphorylation	KEGG PATHWAY	mdm00190	37	172	3.67398e-20	2.00232e-18	103429793|103402150|108174228|103402343|103403141|103443221|103454305|103420809|103448355|103408700|103450411|103416945|103437885|103403466|103440407|103433257|103446721|103454644|103432490|103433780|103437790|103451504|103420073|103436074|103433163|103412088|103420730|103426511|103426515|103455496|103411104|103405422|103405329|103443904|103433339|103410428|103438605
Gala	OFF	83	Metabolic pathways	KEGG PATHWAY	mdm01100	131	2837	3.0806e-09	1.11928e-07	103403141|103452136|103436182|103451430|103448355|103450725|103436627|103433257|103440407|103440468|103416945|103438670|103437885|103403466|103455044|103453924|103414617|103454644|103430014|103455633|103429744|103404465|103404467|103447498|103447719|103424556|103405422|103437102|103402150|103437942|103419798|103437782|103451801|103443011|103444548|103437475|103444845|103436762|103409994|103451887…
Gala	OFF	83	Phagosome	KEGG PATHWAY	mdm04145	13	107	1.65731e-05	0.000451618	103454644|103454305|103403987|103450411|103448780|103443221|103410428|103421031|103420809|103430391|103442341|103436316|103433875
Gala	OFF	83	DNA replication	KEGG PATHWAY	mdm03030	10	76	8.44764e-05	0.00184159	103435267|103438276|103453823|103452098|103404343|103445117|103401724|103433134|103400304|103401388
Gala	OFF	83	Photosynthesis	KEGG PATHWAY	mdm00195	9	63	0.000107914	0.00196044	103429793|103420850|103417553|103425919|103443793|103443904|103446135|103446721|103401257
Gala	OFF	89	Phagosome	KEGG PATHWAY	mdm04145	5	107	5.19138e-05	0.0018689	103415092|103424612|103420809|103433875|103450863
Gala	OFF	89	Sulfur metabolism	KEGG PATHWAY	mdm00920	3	48	0.000804329	0.0144779	103408766|103455681|103403953
Gala	OFF	89	Carbon metabolism	KEGG PATHWAY	mdm01200	6	338	0.00148759	0.0178511	103431685|103426685|103426311|103428008|103455681|103421148
Gala	OFF	89	Protein processing in endoplasmic reticulum	KEGG PATHWAY	mdm04141	5	286	0.00392211	0.0255952	103427484|103417781|103433881|103433875|103450863
Gala	OFF	89	Selenocompound metabolism	KEGG PATHWAY	mdm00450	2	25	0.00414035	0.0255952	103411276|103403953
Gala	OFF	89	One carbon pool by folate	KEGG PATHWAY	mdm00670	2	27	0.00476696	0.0255952	103431685|103426685
Gala	OFF	89	Biosynthesis of amino acids	KEGG PATHWAY	mdm01230	5	303	0.00497685	0.0255952	103431685|103455681|103443011|103435445|103450277
Gala	ON	68	Pyrimidine metabolism	KEGG PATHWAY	mdm00240	4	71	0.000342179	0.0106076	103435334|103437947|103455460|103445952
Gala	ON	68	Plant hormone signal transduction	KEGG PATHWAY	mdm04075	7	331	0.000777577	0.0120524	103440595|103402970|103400015|103402330|103455096|103423570|103424476
Gala	ON	68	Galactose metabolism	KEGG PATHWAY	mdm00052	3	61	0.0028465	0.0294139	103433851|103437970|103449473
Gala	ON	83	Plant-pathogen interaction	KEGG PATHWAY	mdm04626	22	240	4.8329e-07	3.47969e-05	103415247|103417473|103407650|108174366|103455683|103439859|103454185|103433139|103439421|103423533|103437767|103447297|103402969|103414450|103449720|103413903|103441525|103416333|103436838|103418272|103449586|103436500
