# Supplementary material for: Toward Systematic Understanding of Flower Bud Induction in Apple: A Multi-Omics Approach
Source: Front Plant Sci. 2021 Mar 25;12:604810. doi: 10.3389/fpls.2021.604810 (PMC8030266; doi:10.3389/fpls.2021.604810)
Supplement: Supplementary Table 3 — Fuji and Gala protein enrichment analysis. [file Table_3.XLSX]

## Sheet: Fuji_OFF_63_DAFB
##Databases: KEGG PATHWAY
##Statistical test method: hypergeometric test / Fisher's exact test
##FDR correction method: Benjamini and Hochberg
#Term	Database	ID	Input number	Background number	P-Value	Corrected P-Value	Input	Hyperlink
Metabolic pathways	KEGG PATHWAY	mdm01100	25	2837	7.61174e-21	2.35964e-19	103429431|103414588|103432553|103452136|103412987|103450046|103405207|103423833|103436360|103444825|103416457|103403170|103428057|103418601|103447265|103436073|103432255|103432045|103452890|103425419|103421794|103434930|103400025|103434748|103436139	http://www.genome.jp/kegg-bin/show_pathway?mdm01100/mdm:103429431%09red/mdm:103416457%09red/mdm:103436139%09red/mdm:103432045%09red/mdm:103434930%09red/mdm:103436073%09red/mdm:103421794%09red/mdm:103452890%09red/mdm:103450046%09red/mdm:103447265%09red/mdm:103423833%09red/mdm:103452136%09red/mdm:103425419%09red/mdm:103428057%09red/mdm:103434748%09red/mdm:103400025%09red/mdm:103403170%09red/mdm:103…
Biosynthesis of secondary metabolites	KEGG PATHWAY	mdm01110	18	1452	6.9932e-17	1.08395e-15	103416457|103436360|103428057|103429431|103452890|103418601|103447265|103444825|103452136|103414588|103400025|103421794|103450046|103432255|103434748|103432045|103423833|103436139	http://www.genome.jp/kegg-bin/show_pathway?mdm01110/mdm:103421794%09red/mdm:103423833%09red/mdm:103452890%09red/mdm:103450046%09red/mdm:103429431%09red/mdm:103428057%09red/mdm:103416457%09red/mdm:103444825%09red/mdm:103414588%09red/mdm:103447265%09red/mdm:103400025%09red/mdm:103452136%09red/mdm:103436139%09red/mdm:103418601%09red/mdm:103432045%09red/mdm:103432255%09red/mdm:103434748%09red/mdm:103…
Flavonoid biosynthesis	KEGG PATHWAY	mdm00941	5	61	3.73119e-09	3.85556e-08	103447265|103400025|103421794|103452136|103436139	http://www.genome.jp/kegg-bin/show_pathway?mdm00941/mdm:103421794%09red/mdm:103447265%09red/mdm:103400025%09red/mdm:103452136%09red/mdm:103436139%09red
Biosynthesis of amino acids	KEGG PATHWAY	mdm01230	6	303	3.18597e-07	2.46912e-06	103428057|103429431|103432045|103436360|103444825|103405207	http://www.genome.jp/kegg-bin/show_pathway?mdm01230/mdm:103436360%09red/mdm:103429431%09red/mdm:103444825%09red/mdm:103428057%09red/mdm:103432045%09red/mdm:103405207%09red
Phenylalanine, tyrosine and tryptophan biosynthesis	KEGG PATHWAY	mdm00400	3	57	2.18307e-05	0.00013535	103436360|103444825|103428057	http://www.genome.jp/kegg-bin/show_pathway?mdm00400/mdm:103444825%09red/mdm:103436360%09red/mdm:103428057%09red
Biosynthesis of secondary metabolites - unclassified	KEGG PATHWAY	mdm00999	2	16	0.000118282	0.000611126	103447265|103452136	http://www.genome.jp/kegg-bin/show_pathway?mdm00999/mdm:103447265%09red/mdm:103452136%09red
Linoleic acid metabolism	KEGG PATHWAY	mdm00591	2	26	0.000290583	0.00128687	103418601|103433945	http://www.genome.jp/kegg-bin/show_pathway?mdm00591/mdm:103433945%09red/mdm:103418601%09red
Stilbenoid, diarylheptanoid and gingerol biosynthesis	KEGG PATHWAY	mdm00945	2	31	0.00040475	0.00156841	103447265|103452136	http://www.genome.jp/kegg-bin/show_pathway?mdm00945/mdm:103447265%09red/mdm:103452136%09red
Phenylpropanoid biosynthesis	KEGG PATHWAY	mdm00940	3	227	0.00115001	0.00396114	103450046|103447265|103452136	http://www.genome.jp/kegg-bin/show_pathway?mdm00940/mdm:103447265%09red/mdm:103452136%09red/mdm:103450046%09red
Fatty acid degradation	KEGG PATHWAY	mdm00071	2	58	0.00133634	0.00414267	103414588|103452890	http://www.genome.jp/kegg-bin/show_pathway?mdm00071/mdm:103414588%09red/mdm:103452890%09red
alpha-Linolenic acid metabolism	KEGG PATHWAY	mdm00592	2	73	0.0020775	0.00585477	103418601|103452890	http://www.genome.jp/kegg-bin/show_pathway?mdm00592/mdm:103452890%09red/mdm:103418601%09red
Glyoxylate and dicarboxylate metabolism	KEGG PATHWAY	mdm00630	2	86	0.00284495	0.00734945	103416457|103432255	http://www.genome.jp/kegg-bin/show_pathway?mdm00630/mdm:103432255%09red/mdm:103416457%09red
Fatty acid metabolism	KEGG PATHWAY	mdm01212	2	92	0.00323756	0.0077	103414588|103452890	http://www.genome.jp/kegg-bin/show_pathway?mdm01212/mdm:103414588%09red/mdm:103452890%09red
Carbon metabolism	KEGG PATHWAY	mdm01200	3	338	0.00351617	0.0077	103416457|103405207|103432255	http://www.genome.jp/kegg-bin/show_pathway?mdm01200/mdm:103432255%09red/mdm:103416457%09red/mdm:103405207%09red
Carbon fixation in photosynthetic organisms	KEGG PATHWAY	mdm00710	2	99	0.00372581	0.0077	103416457|103432255	http://www.genome.jp/kegg-bin/show_pathway?mdm00710/mdm:103432255%09red/mdm:103416457%09red
Cysteine and methionine metabolism	KEGG PATHWAY	mdm00270	2	140	0.00721792	0.0139847	103405207|103432045	http://www.genome.jp/kegg-bin/show_pathway?mdm00270/mdm:103432045%09red/mdm:103405207%09red
Amino sugar and nucleotide sugar metabolism	KEGG PATHWAY	mdm00520	2	159	0.00918812	0.0167548	103434930|103412987	http://www.genome.jp/kegg-bin/show_pathway?mdm00520/mdm:103434930%09red/mdm:103412987%09red
Oxidative phosphorylation	KEGG PATHWAY	mdm00190	2	172	0.010659	0.0183571	103436073|103425419	http://www.genome.jp/kegg-bin/show_pathway?mdm00190/mdm:103425419%09red/mdm:103436073%09red
Selenocompound metabolism	KEGG PATHWAY	mdm00450	1	25	0.0230288	0.036578	103432045	http://www.genome.jp/kegg-bin/show_pathway?mdm00450/mdm:103432045%09red
Histidine metabolism	KEGG PATHWAY	mdm00340	1	27	0.0247787	0.036578	103429431	http://www.genome.jp/kegg-bin/show_pathway?mdm00340/mdm:103429431%09red
Photosynthesis - antenna proteins	KEGG PATHWAY	mdm00196	1	27	0.0247787	0.036578	103403170	http://www.genome.jp/kegg-bin/show_pathway?mdm00196/mdm:103403170%09red
Isoquinoline alkaloid biosynthesis	KEGG PATHWAY	mdm00950	1	29	0.0265255	0.0373769	103434748	http://www.genome.jp/kegg-bin/show_pathway?mdm00950/mdm:103434748%09red
Phenylalanine metabolism	KEGG PATHWAY	mdm00360	1	38	0.0343488	0.0462962	103450046	http://www.genome.jp/kegg-bin/show_pathway?mdm00360/mdm:103450046%09red
Sulfur metabolism	KEGG PATHWAY	mdm00920	1	48	0.0429696	0.053278	103432045	http://www.genome.jp/kegg-bin/show_pathway?mdm00920/mdm:103432045%09red
Ubiquinone and other terpenoid-quinone biosynthesis	KEGG PATHWAY	mdm00130	1	50	0.0446847	0.053278	103447265	http://www.genome.jp/kegg-bin/show_pathway?mdm00130/mdm:103447265%09red
Circadian rhythm - plant	KEGG PATHWAY	mdm04712	1	50	0.0446847	0.053278	103421794	http://www.genome.jp/kegg-bin/show_pathway?mdm04712/mdm:103421794%09red
Tyrosine metabolism	KEGG PATHWAY	mdm00350	1	53	0.0472519	0.0542521	103434748	http://www.genome.jp/kegg-bin/show_pathway?mdm00350/mdm:103434748%09red
Valine, leucine and isoleucine degradation	KEGG PATHWAY	mdm00280	1	64	0.0566073	0.0605113	103414588	http://www.genome.jp/kegg-bin/show_pathway?mdm00280/mdm:103414588%09red
Porphyrin and chlorophyll metabolism	KEGG PATHWAY	mdm00860	1	64	0.0566073	0.0605113	103423833	http://www.genome.jp/kegg-bin/show_pathway?mdm00860/mdm:103423833%09red
Glycine, serine and threonine metabolism	KEGG PATHWAY	mdm00260	1	79	0.0692209	0.0715282	103405207	http://www.genome.jp/kegg-bin/show_pathway?mdm00260/mdm:103405207%09red
Glutathione metabolism	KEGG PATHWAY	mdm00480	1	123	0.105281	0.105281	103432553	http://www.genome.jp/kegg-bin/show_pathway?mdm00480/mdm:103432553%09red
--------------------
#Term	Database	ID	Input number	Background number	P-Value	Corrected P-Value	Input	Hyperlink
--------------------
#Term	Database	ID	Input number	Background number	P-Value	Corrected P-Value	Input	Hyperlink
--------------------

## Sheet: Fuji_OFF_68_DAFB
##Databases: KEGG PATHWAY
##Statistical test method: hypergeometric test / Fisher's exact test
##FDR correction method: Benjamini and Hochberg
#Term	Database	ID	Input number	Background number	P-Value	Corrected P-Value	Input	Hyperlink
Metabolic pathways	KEGG PATHWAY	mdm01100	63	2837	6.82716e-34	4.98383e-32	103443206|103423833|103431866|103449390|103403751|103432553|103452136|103416043|103456258|103453571|103443175|103443414|103450046|103405207|103432596|103409380|103432255|103434428|103406406|103403953|103425403|103410088|103432919|103400927|103436360|103444825|103448012|103408309|103444126|103444845|103452775|103435806|103441393|103428057|103444755|103401898|103434298|103447265|103425723|103455413…	http://www.genome.jp/kegg-bin/show_pathway?mdm01100/mdm:103444845%09red/mdm:103452744%09red/mdm:103422257%09red/mdm:103453571%09red/mdm:103438249%09red/mdm:103403751%09red/mdm:103450636%09red/mdm:103443818%09red/mdm:103430519%09red/mdm:103409380%09red/mdm:103434930%09red/mdm:103429705%09red/mdm:103441393%09red/mdm:103421794%09red/mdm:103434186%09red/mdm:103448267%09red/mdm:103435806%09red/mdm:103…
Biosynthesis of secondary metabolites	KEGG PATHWAY	mdm01110	40	1452	4.52011e-24	1.64984e-22	103423833|103431866|103449390|103403751|103452136|103416043|103443414|103450046|103409380|103434428|103406406|103443818|103432919|103436360|103444825|103444126|103444845|103450343|103452775|103435806|103428057|103444755|103401898|103447265|103425723|103455413|103418313|103432255|103439690|103422257|103410904|103452890|103451997|103438249|103448267|103421794|103434186|103452744|103435445|103430265	http://www.genome.jp/kegg-bin/show_pathway?mdm01110/mdm:103444845%09red/mdm:103452744%09red/mdm:103422257%09red/mdm:103438249%09red/mdm:103403751%09red/mdm:103406406%09red/mdm:103443818%09red/mdm:103409380%09red/mdm:103432919%09red/mdm:103421794%09red/mdm:103434186%09red/mdm:103448267%09red/mdm:103435806%09red/mdm:103452890%09red/mdm:103450046%09red/mdm:103423833%09red/mdm:103430265%09red/mdm:103…
Biosynthesis of amino acids	KEGG PATHWAY	mdm01230	13	303	1.28832e-10	3.13491e-09	103422257|103428057|103431866|103436360|103444825|103416043|103425723|103443414|103452744|103405207|103435445|103409380|103443818	http://www.genome.jp/kegg-bin/show_pathway?mdm01230/mdm:103416043%09red/mdm:103422257%09red/mdm:103436360%09red/mdm:103452744%09red/mdm:103443414%09red/mdm:103425723%09red/mdm:103435445%09red/mdm:103444825%09red/mdm:103443818%09red/mdm:103431866%09red/mdm:103428057%09red/mdm:103409380%09red/mdm:103405207%09red
Fatty acid metabolism	KEGG PATHWAY	mdm01212	8	92	2.92707e-09	5.3419e-08	103435806|103441393|103452890|103434298|103438249|103449797|103450636|103406406	http://www.genome.jp/kegg-bin/show_pathway?mdm01212/mdm:103435806%09red/mdm:103438249%09red/mdm:103406406%09red/mdm:103449797%09red/mdm:103450636%09red/mdm:103434298%09red/mdm:103441393%09red/mdm:103452890%09red
Amino sugar and nucleotide sugar metabolism	KEGG PATHWAY	mdm00520	9	159	1.01833e-08	1.48676e-07	103443206|103430519|103448012|103434930|103456258|103422295|103432596|103439690|103430924	http://www.genome.jp/kegg-bin/show_pathway?mdm00520/mdm:103432596%09red/mdm:103439690%09red/mdm:103448012%09red/mdm:103422295%09red/mdm:103456258%09red/mdm:103430519%09red/mdm:103443206%09red/mdm:103430924%09red/mdm:103434930%09red
Phenylalanine, tyrosine and tryptophan biosynthesis	KEGG PATHWAY	mdm00400	6	57	1.03534e-07	1.25967e-06	103422257|103428057|103431866|103436360|103444825|103416043	http://www.genome.jp/kegg-bin/show_pathway?mdm00400/mdm:103416043%09red/mdm:103422257%09red/mdm:103436360%09red/mdm:103444825%09red/mdm:103431866%09red/mdm:103428057%09red
Flavonoid biosynthesis	KEGG PATHWAY	mdm00941	6	61	1.50304e-07	1.56746e-06	103432919|103447265|103448267|103421794|103455413|103452136	http://www.genome.jp/kegg-bin/show_pathway?mdm00941/mdm:103421794%09red/mdm:103448267%09red/mdm:103447265%09red/mdm:103452136%09red/mdm:103455413%09red/mdm:103432919%09red
Fatty acid biosynthesis	KEGG PATHWAY	mdm00061	5	58	3.12695e-06	2.85334e-05	103434298|103450636|103441393|103449797|103438249	http://www.genome.jp/kegg-bin/show_pathway?mdm00061/mdm:103450636%09red/mdm:103434298%09red/mdm:103441393%09red/mdm:103449797%09red/mdm:103438249%09red
Carbon metabolism	KEGG PATHWAY	mdm01200	9	338	4.56556e-06	3.70317e-05	103453571|103425723|103444126|103443175|103443414|103405207|103432255|103408309|103444845	http://www.genome.jp/kegg-bin/show_pathway?mdm01200/mdm:103444845%09red/mdm:103453571%09red/mdm:103443175%09red/mdm:103432255%09red/mdm:103443414%09red/mdm:103425723%09red/mdm:103408309%09red/mdm:103444126%09red/mdm:103405207%09red
Purine metabolism	KEGG PATHWAY	mdm00230	6	128	8.89574e-06	6.49389e-05	103403953|103434186|103425723|103410904|103429705|103439690	http://www.genome.jp/kegg-bin/show_pathway?mdm00230/mdm:103439690%09red/mdm:103434186%09red/mdm:103403953%09red/mdm:103425723%09red/mdm:103410904%09red/mdm:103429705%09red
Phenylalanine metabolism	KEGG PATHWAY	mdm00360	4	38	1.5329e-05	0.000101729	103450046|103422257|103430265|103416043	http://www.genome.jp/kegg-bin/show_pathway?mdm00360/mdm:103416043%09red/mdm:103430265%09red/mdm:103422257%09red/mdm:103450046%09red
Biosynthesis of secondary metabolites - unclassified	KEGG PATHWAY	mdm00999	3	16	4.06695e-05	0.000247406	103447265|103448267|103452136	http://www.genome.jp/kegg-bin/show_pathway?mdm00999/mdm:103447265%09red/mdm:103448267%09red/mdm:103452136%09red
Fatty acid degradation	KEGG PATHWAY	mdm00071	4	58	7.23056e-05	0.000406024	103435806|103450636|103449797|103452890	http://www.genome.jp/kegg-bin/show_pathway?mdm00071/mdm:103450636%09red/mdm:103435806%09red/mdm:103449797%09red/mdm:103452890%09red
Biosynthesis of unsaturated fatty acids	KEGG PATHWAY	mdm01040	3	29	0.000201252	0.00104939	103434298|103406406|103435806	http://www.genome.jp/kegg-bin/show_pathway?mdm01040/mdm:103435806%09red/mdm:103434298%09red/mdm:103406406%09red
Stilbenoid, diarylheptanoid and gingerol biosynthesis	KEGG PATHWAY	mdm00945	3	31	0.000241542	0.00117551	103447265|103448267|103452136	http://www.genome.jp/kegg-bin/show_pathway?mdm00945/mdm:103447265%09red/mdm:103448267%09red/mdm:103452136%09red
Flavone and flavonol biosynthesis	KEGG PATHWAY	mdm00944	2	5	0.000259513	0.00118403	103455413|103446358	http://www.genome.jp/kegg-bin/show_pathway?mdm00944/mdm:103455413%09red/mdm:103446358%09red
Glyoxylate and dicarboxylate metabolism	KEGG PATHWAY	mdm00630	4	86	0.000306685	0.00131694	103432255|103444126|103453571|103443414	http://www.genome.jp/kegg-bin/show_pathway?mdm00630/mdm:103432255%09red/mdm:103453571%09red/mdm:103443414%09red/mdm:103444126%09red
Pyruvate metabolism	KEGG PATHWAY	mdm00620	4	116	0.00090821	0.00368329	103425723|103438249|103408309|103444845	http://www.genome.jp/kegg-bin/show_pathway?mdm00620/mdm:103444845%09red/mdm:103425723%09red/mdm:103408309%09red/mdm:103438249%09red
Phenylpropanoid biosynthesis	KEGG PATHWAY	mdm00940	5	227	0.00147796	0.00567848	103450046|103447265|103448267|103430265|103452136	http://www.genome.jp/kegg-bin/show_pathway?mdm00940/mdm:103447265%09red/mdm:103448267%09red/mdm:103430265%09red/mdm:103452136%09red/mdm:103450046%09red
Valine, leucine and isoleucine degradation	KEGG PATHWAY	mdm00280	3	64	0.00177521	0.00618368	103435806|103443175|103444755	http://www.genome.jp/kegg-bin/show_pathway?mdm00280/mdm:103435806%09red/mdm:103444755%09red/mdm:103443175%09red
Cysteine and methionine metabolism	KEGG PATHWAY	mdm00270	4	140	0.00177887	0.00618368	103405207|103400927|103443415|103452744	http://www.genome.jp/kegg-bin/show_pathway?mdm00270/mdm:103452744%09red/mdm:103443415%09red/mdm:103405207%09red/mdm:103400927%09red
Citrate cycle (TCA cycle)	KEGG PATHWAY	mdm00020	3	75	0.00274022	0.00909253	103451997|103452775|103444845	http://www.genome.jp/kegg-bin/show_pathway?mdm00020/mdm:103444845%09red/mdm:103452775%09red/mdm:103451997%09red
Butanoate metabolism	KEGG PATHWAY	mdm00650	2	24	0.00384257	0.012196	103453571|103444755	http://www.genome.jp/kegg-bin/show_pathway?mdm00650/mdm:103453571%09red/mdm:103444755%09red
Histidine metabolism	KEGG PATHWAY	mdm00340	2	27	0.00476696	0.0144995	103409380|103416043	http://www.genome.jp/kegg-bin/show_pathway?mdm00340/mdm:103409380%09red/mdm:103416043%09red
Tropane, piperidine and pyridine alkaloid biosynthesis	KEGG PATHWAY	mdm00960	2	29	0.00543444	0.0158686	103422257|103416043	http://www.genome.jp/kegg-bin/show_pathway?mdm00960/mdm:103416043%09red/mdm:103422257%09red
Carbon fixation in photosynthetic organisms	KEGG PATHWAY	mdm00710	3	99	0.00581403	0.016324	103432255|103444126|103408309	http://www.genome.jp/kegg-bin/show_pathway?mdm00710/mdm:103432255%09red/mdm:103408309%09red/mdm:103444126%09red
Peroxisome	KEGG PATHWAY	mdm04146	3	120	0.00971	0.026253	103435806|103450636|103449797	http://www.genome.jp/kegg-bin/show_pathway?mdm04146/mdm:103450636%09red/mdm:103435806%09red/mdm:103449797%09red
Propanoate metabolism	KEGG PATHWAY	mdm00640	2	46	0.0126748	0.0330451	103443175|103438249	http://www.genome.jp/kegg-bin/show_pathway?mdm00640/mdm:103443175%09red/mdm:103438249%09red
Ubiquinone and other terpenoid-quinone biosynthesis	KEGG PATHWAY	mdm00130	2	50	0.0147629	0.0371618	103449390|103447265	http://www.genome.jp/kegg-bin/show_pathway?mdm00130/mdm:103447265%09red/mdm:103449390%09red
Tyrosine metabolism	KEGG PATHWAY	mdm00350	2	53	0.0164193	0.0399536	103422257|103416043	http://www.genome.jp/kegg-bin/show_pathway?mdm00350/mdm:103416043%09red/mdm:103422257%09red
RNA degradation	KEGG PATHWAY	mdm03018	3	157	0.0195589	0.0459449	103446980|103439027|103447447	http://www.genome.jp/kegg-bin/show_pathway?mdm03018/mdm:103439027%09red/mdm:103446980%09red/mdm:103447447%09red
Protein processing in endoplasmic reticulum	KEGG PATHWAY	mdm04141	4	286	0.0201402	0.0459449	103420856|103433399|103431126|103404965	http://www.genome.jp/kegg-bin/show_pathway?mdm04141/mdm:103433399%09red/mdm:103431126%09red/mdm:103420856%09red/mdm:103404965%09red
Galactose metabolism	KEGG PATHWAY	mdm00052	2	61	0.0212003	0.0468976	103456258|103439690	http://www.genome.jp/kegg-bin/show_pathway?mdm00052/mdm:103439690%09red/mdm:103456258%09red
Glycolysis / Gluconeogenesis	KEGG PATHWAY	mdm00010	3	170	0.0239552	0.0509877	103425723|103439690|103444845	http://www.genome.jp/kegg-bin/show_pathway?mdm00010/mdm:103444845%09red/mdm:103439690%09red/mdm:103425723%09red
Ascorbate and aldarate metabolism	KEGG PATHWAY	mdm00053	2	66	0.0244461	0.0509877	103456258|103434428	http://www.genome.jp/kegg-bin/show_pathway?mdm00053/mdm:103434428%09red/mdm:103456258%09red
Synthesis and degradation of ketone bodies	KEGG PATHWAY	mdm00072	1	7	0.0280362	0.0562982	103444755	http://www.genome.jp/kegg-bin/show_pathway?mdm00072/mdm:103444755%09red
Terpenoid backbone biosynthesis	KEGG PATHWAY	mdm00900	2	73	0.0293059	0.0562982	103418313|103444755	http://www.genome.jp/kegg-bin/show_pathway?mdm00900/mdm:103444755%09red/mdm:103418313%09red
alpha-Linolenic acid metabolism	KEGG PATHWAY	mdm00592	2	73	0.0293059	0.0562982	103435806|103452890	http://www.genome.jp/kegg-bin/show_pathway?mdm00592/mdm:103435806%09red/mdm:103452890%09red
Phosphatidylinositol signaling system	KEGG PATHWAY	mdm04070	2	77	0.0322412	0.0603488	103403751|103434428	http://www.genome.jp/kegg-bin/show_pathway?mdm04070/mdm:103434428%09red/mdm:103403751%09red
Glycine, serine and threonine metabolism	KEGG PATHWAY	mdm00260	2	79	0.0337504	0.0615945	103405207|103443414	http://www.genome.jp/kegg-bin/show_pathway?mdm00260/mdm:103405207%09red/mdm:103443414%09red
Endocytosis	KEGG PATHWAY	mdm04144	3	225	0.0479288	0.0853367	103449751|103444512|103433399	http://www.genome.jp/kegg-bin/show_pathway?mdm04144/mdm:103444512%09red/mdm:103433399%09red/mdm:103449751%09red
Monobactam biosynthesis	KEGG PATHWAY	mdm00261	1	14	0.0519266	0.0902534	103403953	http://www.genome.jp/kegg-bin/show_pathway?mdm00261/mdm:103403953%09red
Glycerolipid metabolism	KEGG PATHWAY	mdm00561	2	106	0.0566018	0.0960914	103403751|103401898	http://www.genome.jp/kegg-bin/show_pathway?mdm00561/mdm:103401898%09red/mdm:103403751%09red
Glycerophospholipid metabolism	KEGG PATHWAY	mdm00564	2	134	0.0844215	0.140063	103403751|103401898	http://www.genome.jp/kegg-bin/show_pathway?mdm00564/mdm:103401898%09red/mdm:103403751%09red
Selenocompound metabolism	KEGG PATHWAY	mdm00450	1	25	0.0882956	0.143235	103403953	http://www.genome.jp/kegg-bin/show_pathway?mdm00450/mdm:103403953%09red
Linoleic acid metabolism	KEGG PATHWAY	mdm00591	1	26	0.0915324	0.145258	103433945	http://www.genome.jp/kegg-bin/show_pathway?mdm00591/mdm:103433945%09red
One carbon pool by folate	KEGG PATHWAY	mdm00670	1	27	0.0947577	0.147177	103443414	http://www.genome.jp/kegg-bin/show_pathway?mdm00670/mdm:103443414%09red
Isoquinoline alkaloid biosynthesis	KEGG PATHWAY	mdm00950	1	29	0.101174	0.153869	103422257	http://www.genome.jp/kegg-bin/show_pathway?mdm00950/mdm:103422257%09red
Thiamine metabolism	KEGG PATHWAY	mdm00730	1	31	0.107546	0.160221	103425403	http://www.genome.jp/kegg-bin/show_pathway?mdm00730/mdm:103425403%09red
Oxidative phosphorylation	KEGG PATHWAY	mdm00190	2	172	0.127148	0.185635	103433339|103455418	http://www.genome.jp/kegg-bin/show_pathway?mdm00190/mdm:103455418%09red/mdm:103433339%09red
mRNA surveillance pathway	KEGG PATHWAY	mdm03015	2	175	0.130709	0.187094	103437989|103414247	http://www.genome.jp/kegg-bin/show_pathway?mdm03015/mdm:103437989%09red/mdm:103414247%09red
Nitrogen metabolism	KEGG PATHWAY	mdm00910	1	40	0.135666	0.190455	103443818	http://www.genome.jp/kegg-bin/show_pathway?mdm00910/mdm:103443818%09red
Fatty acid elongation	KEGG PATHWAY	mdm00062	1	42	0.141795	0.195302	103406406	http://www.genome.jp/kegg-bin/show_pathway?mdm00062/mdm:103406406%09red
Steroid biosynthesis	KEGG PATHWAY	mdm00100	1	46	0.153923	0.208081	103450343	http://www.genome.jp/kegg-bin/show_pathway?mdm00100/mdm:103450343%09red
Sulfur metabolism	KEGG PATHWAY	mdm00920	1	48	0.159923	0.212261	103403953	http://www.genome.jp/kegg-bin/show_pathway?mdm00920/mdm:103403953%09red
Circadian rhythm - plant	KEGG PATHWAY	mdm04712	1	50	0.16588	0.216237	103421794	http://www.genome.jp/kegg-bin/show_pathway?mdm04712/mdm:103421794%09red
beta-Alanine metabolism	KEGG PATHWAY	mdm00410	1	59	0.192175	0.246119	103443175	http://www.genome.jp/kegg-bin/show_pathway?mdm00410/mdm:103443175%09red
Ribosome	KEGG PATHWAY	mdm03010	3	428	0.197667	0.248392	103411147|103409134|103420727	http://www.genome.jp/kegg-bin/show_pathway?mdm03010/mdm:103420727%09red/mdm:103409134%09red/mdm:103411147%09red
Alanine, aspartate and glutamate metabolism	KEGG PATHWAY	mdm00250	1	62	0.200755	0.248392	103443818	http://www.genome.jp/kegg-bin/show_pathway?mdm00250/mdm:103443818%09red
Porphyrin and chlorophyll metabolism	KEGG PATHWAY	mdm00860	1	64	0.206426	0.251151	103423833	http://www.genome.jp/kegg-bin/show_pathway?mdm00860/mdm:103423833%09red
Pentose phosphate pathway	KEGG PATHWAY	mdm00030	1	68	0.217646	0.260462	103439690	http://www.genome.jp/kegg-bin/show_pathway?mdm00030/mdm:103439690%09red
Pyrimidine metabolism	KEGG PATHWAY	mdm00240	1	71	0.225958	0.266047	103410088	http://www.genome.jp/kegg-bin/show_pathway?mdm00240/mdm:103410088%09red
Arginine and proline metabolism	KEGG PATHWAY	mdm00330	1	79	0.247696	0.287013	103435445	http://www.genome.jp/kegg-bin/show_pathway?mdm00330/mdm:103435445%09red
Inositol phosphate metabolism	KEGG PATHWAY	mdm00562	1	82	0.255691	0.291648	103434428	http://www.genome.jp/kegg-bin/show_pathway?mdm00562/mdm:103434428%09red
Cyanoamino acid metabolism	KEGG PATHWAY	mdm00460	1	84	0.260974	0.293094	103443414	http://www.genome.jp/kegg-bin/show_pathway?mdm00460/mdm:103443414%09red
Aminoacyl-tRNA biosynthesis	KEGG PATHWAY	mdm00970	1	95	0.289371	0.320062	103430605	http://www.genome.jp/kegg-bin/show_pathway?mdm00970/mdm:103430605%09red
Ribosome biogenesis in eukaryotes	KEGG PATHWAY	mdm03008	1	115	0.338253	0.368544	103424931	http://www.genome.jp/kegg-bin/show_pathway?mdm03008/mdm:103424931%09red
Glutathione metabolism	KEGG PATHWAY	mdm00480	1	123	0.356857	0.383097	103432553	http://www.genome.jp/kegg-bin/show_pathway?mdm00480/mdm:103432553%09red
Pentose and glucuronate interconversions	KEGG PATHWAY	mdm00040	1	142	0.398987	0.422116	103456258	http://www.genome.jp/kegg-bin/show_pathway?mdm00040/mdm:103456258%09red
Ubiquitin mediated proteolysis	KEGG PATHWAY	mdm04120	1	185	0.484481	0.505245	103420856	http://www.genome.jp/kegg-bin/show_pathway?mdm04120/mdm:103420856%09red
Starch and sucrose metabolism	KEGG PATHWAY	mdm00500	1	203	0.516576	0.531127	103439690	http://www.genome.jp/kegg-bin/show_pathway?mdm00500/mdm:103439690%09red
RNA transport	KEGG PATHWAY	mdm03013	1	233	0.565716	0.573573	103424931	http://www.genome.jp/kegg-bin/show_pathway?mdm03013/mdm:103424931%09red
Spliceosome	KEGG PATHWAY	mdm03040	1	274	0.624945	0.624945	103433399	http://www.genome.jp/kegg-bin/show_pathway?mdm03040/mdm:103433399%09red
--------------------
#Term	Database	ID	Input number	Background number	P-Value	Corrected P-Value	Input	Hyperlink
--------------------
#Term	Database	ID	Input number	Background number	P-Value	Corrected P-Value	Input	Hyperlink
--------------------

## Sheet: Fuji_ON_63_DAFB
##Databases: KEGG PATHWAY
##Statistical test method: hypergeometric test / Fisher's exact test
##FDR correction method: Benjamini and Hochberg
#Term	Database	ID	Input number	Background number	P-Value	Corrected P-Value	Input	Hyperlink
Sphingolipid metabolism	KEGG PATHWAY	mdm00600	1	34	0.0143116	0.0680689	103419179	http://www.genome.jp/kegg-bin/show_pathway?mdm00600/mdm:103419179%09red
Ascorbate and aldarate metabolism	KEGG PATHWAY	mdm00053	1	66	0.0272276	0.0680689	103408656	http://www.genome.jp/kegg-bin/show_pathway?mdm00053/mdm:103408656%09red
Amino sugar and nucleotide sugar metabolism	KEGG PATHWAY	mdm00520	1	159	0.0638664	0.106444	103408656	http://www.genome.jp/kegg-bin/show_pathway?mdm00520/mdm:103408656%09red
Metabolic pathways	KEGG PATHWAY	mdm01100	2	2837	0.328066	0.410083	103408656|103419179	http://www.genome.jp/kegg-bin/show_pathway?mdm01100/mdm:103408656%09red/mdm:103419179%09red
Biosynthesis of secondary metabolites	KEGG PATHWAY	mdm01110	1	1452	0.456079	0.456079	103408656	http://www.genome.jp/kegg-bin/show_pathway?mdm01110/mdm:103408656%09red
--------------------
#Term	Database	ID	Input number	Background number	P-Value	Corrected P-Value	Input	Hyperlink
--------------------
#Term	Database	ID	Input number	Background number	P-Value	Corrected P-Value	Input	Hyperlink
--------------------

## Sheet: Fuji_ON_68_DAFB
##Databases: KEGG PATHWAY
##Statistical test method: hypergeometric test / Fisher's exact test
##FDR correction method: Benjamini and Hochberg
#Term	Database	ID	Input number	Background number	P-Value	Corrected P-Value	Input	Hyperlink
Ascorbate and aldarate metabolism	KEGG PATHWAY	mdm00053	2	66	0.00598602	0.0688992	103408656|103434162	http://www.genome.jp/kegg-bin/show_pathway?mdm00053/mdm:103408656%09red/mdm:103434162%09red
Metabolic pathways	KEGG PATHWAY	mdm01100	11	2837	0.00808575	0.0688992	103404344|103408656|103434162|103400901|103419179|103418409|103411620|103427433|103423201|103446486|103444255	http://www.genome.jp/kegg-bin/show_pathway?mdm01100/mdm:103423201%09red/mdm:103404344%09red/mdm:103427433%09red/mdm:103400901%09red/mdm:103408656%09red/mdm:103418409%09red/mdm:103419179%09red/mdm:103411620%09red/mdm:103444255%09red/mdm:103434162%09red/mdm:103446486%09red
Glyoxylate and dicarboxylate metabolism	KEGG PATHWAY	mdm00630	2	86	0.00984274	0.0688992	103404344|103423201	http://www.genome.jp/kegg-bin/show_pathway?mdm00630/mdm:103423201%09red/mdm:103404344%09red
Amino sugar and nucleotide sugar metabolism	KEGG PATHWAY	mdm00520	2	159	0.0306057	0.146827	103408656|103434162	http://www.genome.jp/kegg-bin/show_pathway?mdm00520/mdm:103408656%09red/mdm:103434162%09red
Other glycan degradation	KEGG PATHWAY	mdm00511	1	20	0.0349589	0.146827	103442078	http://www.genome.jp/kegg-bin/show_pathway?mdm00511/mdm:103442078%09red
Sphingolipid metabolism	KEGG PATHWAY	mdm00600	1	34	0.0575927	0.193395	103419179	http://www.genome.jp/kegg-bin/show_pathway?mdm00600/mdm:103419179%09red
Base excision repair	KEGG PATHWAY	mdm03410	1	42	0.0702905	0.193395	103432821	http://www.genome.jp/kegg-bin/show_pathway?mdm03410/mdm:103432821%09red
Carotenoid biosynthesis	KEGG PATHWAY	mdm00906	1	46	0.076576	0.193395	103446486	http://www.genome.jp/kegg-bin/show_pathway?mdm00906/mdm:103446486%09red
Protein processing in endoplasmic reticulum	KEGG PATHWAY	mdm04141	2	286	0.085762	0.193395	103404834|103411270	http://www.genome.jp/kegg-bin/show_pathway?mdm04141/mdm:103411270%09red/mdm:103404834%09red
Biosynthesis of secondary metabolites	KEGG PATHWAY	mdm01110	5	1452	0.100551	0.193395	103408656|103434162|103446486|103418409|103423201	http://www.genome.jp/kegg-bin/show_pathway?mdm01110/mdm:103446486%09red/mdm:103408656%09red/mdm:103434162%09red/mdm:103418409%09red/mdm:103423201%09red
Alanine, aspartate and glutamate metabolism	KEGG PATHWAY	mdm00250	1	62	0.101302	0.193395	103423201	http://www.genome.jp/kegg-bin/show_pathway?mdm00250/mdm:103423201%09red
Carbon metabolism	KEGG PATHWAY	mdm01200	2	338	0.113213	0.198123	103404344|103423201	http://www.genome.jp/kegg-bin/show_pathway?mdm01200/mdm:103423201%09red/mdm:103404344%09red
Glycine, serine and threonine metabolism	KEGG PATHWAY	mdm00260	1	79	0.126858	0.204925	103423201	http://www.genome.jp/kegg-bin/show_pathway?mdm00260/mdm:103423201%09red
Ribosome	KEGG PATHWAY	mdm03010	2	428	0.164949	0.234366	103408875|103424477	http://www.genome.jp/kegg-bin/show_pathway?mdm03010/mdm:103408875%09red/mdm:103424477%09red
Pyruvate metabolism	KEGG PATHWAY	mdm00620	1	116	0.18003	0.234366	103444255	http://www.genome.jp/kegg-bin/show_pathway?mdm00620/mdm:103444255%09red
Peroxisome	KEGG PATHWAY	mdm04146	1	120	0.185584	0.234366	103423201	http://www.genome.jp/kegg-bin/show_pathway?mdm04146/mdm:103423201%09red
Glutathione metabolism	KEGG PATHWAY	mdm00480	1	123	0.189725	0.234366	103427433	http://www.genome.jp/kegg-bin/show_pathway?mdm00480/mdm:103427433%09red
Pentose and glucuronate interconversions	KEGG PATHWAY	mdm00040	1	142	0.215472	0.251384	103411620	http://www.genome.jp/kegg-bin/show_pathway?mdm00040/mdm:103411620%09red
Starch and sucrose metabolism	KEGG PATHWAY	mdm00500	1	203	0.292804	0.321125	103400901	http://www.genome.jp/kegg-bin/show_pathway?mdm00500/mdm:103400901%09red
Endocytosis	KEGG PATHWAY	mdm04144	1	225	0.318808	0.321125	103426994	http://www.genome.jp/kegg-bin/show_pathway?mdm04144/mdm:103426994%09red
Phenylpropanoid biosynthesis	KEGG PATHWAY	mdm00940	1	227	0.321125	0.321125	103418409	http://www.genome.jp/kegg-bin/show_pathway?mdm00940/mdm:103418409%09red
--------------------
#Term	Database	ID	Input number	Background number	P-Value	Corrected P-Value	Input	Hyperlink
--------------------
#Term	Database	ID	Input number	Background number	P-Value	Corrected P-Value	Input	Hyperlink
--------------------

## Sheet: Gala_OFF_83_FAFB
##Databases: KEGG PATHWAY
##Statistical test method: hypergeometric test / Fisher's exact test
##FDR correction method: Benjamini and Hochberg
#Term	Database	ID	Input number	Background number	P-Value	Corrected P-Value	Input	Hyperlink
Metabolic pathways	KEGG PATHWAY	mdm01100	134	2837	1.65936e-66	1.47683e-64	103443206|103436360|103411731|103445750|103452136|103437511|103453893|103428997|103436714|103404417|103450636|103428057|103428590|103418601|103449936|103447265|103456305|103447654|103436466|103436467|103413438|103433590|103434930|103436352|103402627|103403098|103438060|103435649|103429189|103424699|103429692|103428271|103430167|103437822|103418260|103409380|103444845|103406406|103448757|103425012…	http://www.genome.jp/kegg-bin/show_pathway?mdm01100/mdm:103441393%09red/mdm:103455259%09red/mdm:103439015%09red/mdm:103402925%09red/mdm:103434930%09red/mdm:103436352%09red/mdm:103445208%09red/mdm:103442064%09red/mdm:103445750%09red/mdm:103409716%09red/mdm:103418260%09red/mdm:103409404%09red/mdm:103436714%09red/mdm:103453893%09red/mdm:103400025%09red/mdm:103405614%09red/mdm:103432596%09red/mdm:103…
Biosynthesis of secondary metabolites	KEGG PATHWAY	mdm01110	79	1452	2.40431e-41	1.06992e-39	103416457|103401898|103436360|103452114|103411731|103427164|103447449|103445750|103438492|103452136|103432255|103437511|103453893|103428997|103415924|103436725|103450046|103418260|103409380|103438099|103445208|103444845|103406406|103439015|103439907|103425012|103411494|103409994|103431059|103429192|103430380|103444825|103404670|103414588|103444126|103438060|103440187|103418601|103435383|103415174…	http://www.genome.jp/kegg-bin/show_pathway?mdm01110/mdm:103444845%09red/mdm:103422257%09red/mdm:103449936%09red/mdm:103438249%09red/mdm:103415174%09red/mdm:103435386%09red/mdm:103430380%09red/mdm:103404670%09red/mdm:103437822%09red/mdm:103435383%09red/mdm:103428997%09red/mdm:103439015%09red/mdm:103436725%09red/mdm:103406406%09red/mdm:103416457%09red/mdm:103429192%09red/mdm:103425012%09red/mdm:103…
Carbon metabolism	KEGG PATHWAY	mdm01200	30	338	2.04013e-21	6.05239e-20	103424699|103445750|103428997|103437822|103436725|103445208|103444845|103448757|103436834|103425757|103431059|103429192|103404670|103444126|108171420|103453867|103433221|103409404|103449936|103449384|103401006|103432255|103399999|103435386|103416457|103442064|103409716|103417230|103449446|103429189	http://www.genome.jp/kegg-bin/show_pathway?mdm01200/mdm:103444845%09red/mdm:103449936%09red/mdm:103435386%09red/mdm:103436834%09red/mdm:103404670%09red/mdm:103428997%09red/mdm:103436725%09red/mdm:103416457%09red/mdm:103429192%09red/mdm:103417230%09red/mdm:103445208%09red/mdm:103399999%09red/mdm:103431059%09red/mdm:103432255%09red/mdm:103445750%09red/mdm:103409716%09red/mdm:103425757%09red/mdm:103…
Biosynthesis of amino acids	KEGG PATHWAY	mdm01230	28	303	1.7133e-20	3.8121e-19	103411731|103453893|103436725|103445208|103409380|103425012|103409994|103431059|103436360|103444825|103440371|103433221|103428057|103449936|103449879|103449384|103436731|103401006|103447654|103456324|103443259|103422257|103436467|103435386|103415924|103435445|103417230|103425227	http://www.genome.jp/kegg-bin/show_pathway?mdm01230/mdm:103422257%09red/mdm:103449936%09red/mdm:103435386%09red/mdm:103436725%09red/mdm:103425012%09red/mdm:103409380%09red/mdm:103417230%09red/mdm:103425227%09red/mdm:103445208%09red/mdm:103431059%09red/mdm:103409994%09red/mdm:103436467%09red/mdm:103440371%09red/mdm:103428057%09red/mdm:103453893%09red/mdm:103411731%09red/mdm:103436731%09red/mdm:103…
Fatty acid metabolism	KEGG PATHWAY	mdm01212	13	92	2.60488e-12	4.63668e-11	103441393|103452100|103434298|103429192|103428271|103455027|103443403|103431754|103414588|103438249|103403098|103450636|103406406	http://www.genome.jp/kegg-bin/show_pathway?mdm01212/mdm:103438249%09red/mdm:103431754%09red/mdm:103455027%09red/mdm:103406406%09red/mdm:103443403%09red/mdm:103452100%09red/mdm:103450636%09red/mdm:103429192%09red/mdm:103428271%09red/mdm:103414588%09red/mdm:103434298%09red/mdm:103441393%09red/mdm:103403098%09red
Glyoxylate and dicarboxylate metabolism	KEGG PATHWAY	mdm00630	11	86	3.3594e-10	4.98311e-09	103416457|103429192|103445750|103444126|103442064|103437822|103432255|103417230|103453867|103409716|108171420	http://www.genome.jp/kegg-bin/show_pathway?mdm00630/mdm:103453867%09red/mdm:103442064%09red/mdm:103432255%09red/mdm:103445750%09red/mdm:103409716%09red/mdm:103416457%09red/mdm:103429192%09red/mdm:103437822%09red/mdm:103444126%09red/mdm:103417230%09red/mdm:108171420%09red
Carbon fixation in photosynthetic organisms	KEGG PATHWAY	mdm00710	11	99	1.31483e-09	1.67171e-08	103448757|103424699|103425757|103409404|103435386|103416457|103444126|103437822|103432255|103436834|108171420	http://www.genome.jp/kegg-bin/show_pathway?mdm00710/mdm:108171420%09red/mdm:103435386%09red/mdm:103436834%09red/mdm:103416457%09red/mdm:103432255%09red/mdm:103448757%09red/mdm:103425757%09red/mdm:103444126%09red/mdm:103437822%09red/mdm:103409404%09red/mdm:103424699%09red
Fatty acid biosynthesis	KEGG PATHWAY	mdm00061	9	58	3.01253e-09	3.35144e-08	103441393|103452100|103434298|103428271|103455027|103443403|103431754|103450636|103438249	http://www.genome.jp/kegg-bin/show_pathway?mdm00061/mdm:103438249%09red/mdm:103441393%09red/mdm:103455027%09red/mdm:103443403%09red/mdm:103452100%09red/mdm:103450636%09red/mdm:103428271%09red/mdm:103434298%09red/mdm:103431754%09red
Phenylalanine, tyrosine and tryptophan biosynthesis	KEGG PATHWAY	mdm00400	8	57	4.67358e-08	4.62165e-07	103422257|103428057|103409994|103436360|103444825|103415924|103436731|103447654	http://www.genome.jp/kegg-bin/show_pathway?mdm00400/mdm:103422257%09red/mdm:103436360%09red/mdm:103409994%09red/mdm:103436731%09red/mdm:103415924%09red/mdm:103447654%09red/mdm:103444825%09red/mdm:103428057%09red
Amino sugar and nucleotide sugar metabolism	KEGG PATHWAY	mdm00520	11	159	1.25161e-07	1.11394e-06	103443206|103430519|103439907|103413438|103441205|103435383|103434930|103424268|103421714|103432596|103430924	http://www.genome.jp/kegg-bin/show_pathway?mdm00520/mdm:103432596%09red/mdm:103424268%09red/mdm:103421714%09red/mdm:103435383%09red/mdm:103441205%09red/mdm:103430519%09red/mdm:103443206%09red/mdm:103430924%09red/mdm:103434930%09red/mdm:103413438%09red/mdm:103439907%09red
Photosynthesis	KEGG PATHWAY	mdm00195	7	63	1.38887e-06	1.12372e-05	103423489|103456305|103438778|103401257|103405142|103428089|103441569	http://www.genome.jp/kegg-bin/show_pathway?mdm00195/mdm:103405142%09red/mdm:103401257%09red/mdm:103441569%09red/mdm:103438778%09red/mdm:103428089%09red/mdm:103423489%09red/mdm:103456305%09red
Purine metabolism	KEGG PATHWAY	mdm00230	9	128	1.55808e-06	1.15558e-05	103439015|103439907|103436466|103431059|103434186|103438828|103421402|103415174|103429705	http://www.genome.jp/kegg-bin/show_pathway?mdm00230/mdm:103434186%09red/mdm:103431059%09red/mdm:103438828%09red/mdm:103439015%09red/mdm:103436466%09red/mdm:103415174%09red/mdm:103421402%09red/mdm:103429705%09red/mdm:103439907%09red
Oxidative phosphorylation	KEGG PATHWAY	mdm00190	10	172	2.086e-06	1.42811e-05	103423822|103425419|103451504|103435767|103448636|103433257|103420809|103402627|103433286|103404417	http://www.genome.jp/kegg-bin/show_pathway?mdm00190/mdm:103451504%09red/mdm:103433286%09red/mdm:103404417%09red/mdm:103423822%09red/mdm:103402627%09red/mdm:103448636%09red/mdm:103425419%09red/mdm:103435767%09red/mdm:103433257%09red/mdm:103420809%09red
Citrate cycle (TCA cycle)	KEGG PATHWAY	mdm00020	7	75	4.06283e-06	2.5828e-05	103433221|103430749|103451997|103437822|103445208|103417230|103444845	http://www.genome.jp/kegg-bin/show_pathway?mdm00020/mdm:103445208%09red/mdm:103444845%09red/mdm:103430749%09red/mdm:103451997%09red/mdm:103437822%09red/mdm:103433221%09red/mdm:103417230%09red
Pyruvate metabolism	KEGG PATHWAY	mdm00620	8	116	6.81706e-06	4.04479e-05	103448757|103424699|103431059|103429192|103438249|103442064|103437822|103444845	http://www.genome.jp/kegg-bin/show_pathway?mdm00620/mdm:103444845%09red/mdm:103438249%09red/mdm:103431059%09red/mdm:103448757%09red/mdm:103429192%09red/mdm:103437822%09red/mdm:103424699%09red/mdm:103442064%09red
Glutathione metabolism	KEGG PATHWAY	mdm00480	8	123	1.02134e-05	5.6812e-05	103456002|103451887|103404670|103428997|103429189|103436352|103435649|103433281	http://www.genome.jp/kegg-bin/show_pathway?mdm00480/mdm:103433281%09red/mdm:103435649%09red/mdm:103451887%09red/mdm:103404670%09red/mdm:103428997%09red/mdm:103456002%09red/mdm:103429189%09red/mdm:103436352%09red
Glycolysis / Gluconeogenesis	KEGG PATHWAY	mdm00010	9	170	1.38133e-05	7.23169e-05	103439907|103431059|103435386|103442064|103450275|103449384|103438099|103399999|103444845	http://www.genome.jp/kegg-bin/show_pathway?mdm00010/mdm:103444845%09red/mdm:103399999%09red/mdm:103442064%09red/mdm:103431059%09red/mdm:103435386%09red/mdm:103450275%09red/mdm:103438099%09red/mdm:103449384%09red/mdm:103439907%09red
Lysine biosynthesis	KEGG PATHWAY	mdm00300	4	17	2.04027e-05	0.00010088	103440371|103456324|103425227|103436467	http://www.genome.jp/kegg-bin/show_pathway?mdm00300/mdm:103436467%09red/mdm:103456324%09red/mdm:103440371%09red/mdm:103425227%09red
Pentose phosphate pathway	KEGG PATHWAY	mdm00030	6	68	2.70438e-05	0.000126679	103430167|103439907|103404670|103428997|103399999|103429189	http://www.genome.jp/kegg-bin/show_pathway?mdm00030/mdm:103399999%09red/mdm:103404670%09red/mdm:103430167%09red/mdm:103428997%09red/mdm:103429189%09red/mdm:103439907%09red
Glycine, serine and threonine metabolism	KEGG PATHWAY	mdm00260	6	79	5.93794e-05	0.000264238	103425012|103449936|103425227|103401006|103455259|103409716	http://www.genome.jp/kegg-bin/show_pathway?mdm00260/mdm:103449936%09red/mdm:103455259%09red/mdm:103409716%09red/mdm:103425012%09red/mdm:103401006%09red/mdm:103425227%09red
Linoleic acid metabolism	KEGG PATHWAY	mdm00591	4	26	8.83394e-05	0.000374391	103418601|103433945|103452114|103438492	http://www.genome.jp/kegg-bin/show_pathway?mdm00591/mdm:103418601%09red/mdm:103452114%09red/mdm:103438492%09red/mdm:103433945%09red
Photosynthesis - antenna proteins	KEGG PATHWAY	mdm00196	4	27	0.000100799	0.000407777	103420118|103450616|103437223|103433590	http://www.genome.jp/kegg-bin/show_pathway?mdm00196/mdm:103420118%09red/mdm:103437223%09red/mdm:103433590%09red/mdm:103450616%09red
Fatty acid degradation	KEGG PATHWAY	mdm00071	5	58	0.000142635	0.000551937	103443403|103429192|103450636|103414588|103428271	http://www.genome.jp/kegg-bin/show_pathway?mdm00071/mdm:103450636%09red/mdm:103443403%09red/mdm:103429192%09red/mdm:103428271%09red/mdm:103414588%09red
Cysteine and methionine metabolism	KEGG PATHWAY	mdm00270	7	140	0.000175946	0.000652468	103436725|103449879|103453893|103443415|103437822|103401006|103425227	http://www.genome.jp/kegg-bin/show_pathway?mdm00270/mdm:103401006%09red/mdm:103443415%09red/mdm:103453893%09red/mdm:103449879%09red/mdm:103436725%09red/mdm:103437822%09red/mdm:103425227%09red
Starch and sucrose metabolism	KEGG PATHWAY	mdm00500	8	203	0.000292478	0.00104122	103447449|103439907|103441205|103402925|103440187|103421714|103438060|103405614	http://www.genome.jp/kegg-bin/show_pathway?mdm00500/mdm:103440187%09red/mdm:103447449%09red/mdm:103421714%09red/mdm:103441205%09red/mdm:103438060%09red/mdm:103402925%09red/mdm:103405614%09red/mdm:103439907%09red
Propanoate metabolism	KEGG PATHWAY	mdm00640	4	46	0.000655874	0.00220402	103429192|103438249|103449446|103442064	http://www.genome.jp/kegg-bin/show_pathway?mdm00640/mdm:103449446%09red/mdm:103429192%09red/mdm:103438249%09red/mdm:103442064%09red
Vitamin B6 metabolism	KEGG PATHWAY	mdm00750	3	19	0.000668635	0.00220402	103425012|103433606|103401006	http://www.genome.jp/kegg-bin/show_pathway?mdm00750/mdm:103401006%09red/mdm:103425012%09red/mdm:103433606%09red
Selenocompound metabolism	KEGG PATHWAY	mdm00450	3	25	0.0013735	0.00421522	103411276|103449879|103453893	http://www.genome.jp/kegg-bin/show_pathway?mdm00450/mdm:103449879%09red/mdm:103453893%09red/mdm:103411276%09red
Biotin metabolism	KEGG PATHWAY	mdm00780	3	25	0.0013735	0.00421522	103452100|103431754|103455027	http://www.genome.jp/kegg-bin/show_pathway?mdm00780/mdm:103431754%09red/mdm:103455027%09red/mdm:103452100%09red
Flavonoid biosynthesis	KEGG PATHWAY	mdm00941	4	61	0.00175783	0.00521489	103447265|103400025|103452136|103421794	http://www.genome.jp/kegg-bin/show_pathway?mdm00941/mdm:103421794%09red/mdm:103447265%09red/mdm:103400025%09red/mdm:103452136%09red
Phagosome	KEGG PATHWAY	mdm04145	5	107	0.00198994	0.00527838	103420809|103433286|103436316|103426352|103404417	http://www.genome.jp/kegg-bin/show_pathway?mdm04145/mdm:103420809%09red/mdm:103433286%09red/mdm:103404417%09red/mdm:103436316%09red/mdm:103426352%09red
Isoquinoline alkaloid biosynthesis	KEGG PATHWAY	mdm00950	3	29	0.00203172	0.00527838	103422257|103429692|103409994	http://www.genome.jp/kegg-bin/show_pathway?mdm00950/mdm:103409994%09red/mdm:103429692%09red/mdm:103422257%09red
Biosynthesis of unsaturated fatty acids	KEGG PATHWAY	mdm01040	3	29	0.00203172	0.00527838	103434298|103406406|103403098	http://www.genome.jp/kegg-bin/show_pathway?mdm01040/mdm:103406406%09red/mdm:103434298%09red/mdm:103403098%09red
Tropane, piperidine and pyridine alkaloid biosynthesis	KEGG PATHWAY	mdm00960	3	29	0.00203172	0.00527838	103422257|103409994|103420444	http://www.genome.jp/kegg-bin/show_pathway?mdm00960/mdm:103409994%09red/mdm:103422257%09red/mdm:103420444%09red
Porphyrin and chlorophyll metabolism	KEGG PATHWAY	mdm00860	4	64	0.00207577	0.00527838	103437511|103441578|103411494|103430380	http://www.genome.jp/kegg-bin/show_pathway?mdm00860/mdm:103411494%09red/mdm:103430380%09red/mdm:103441578%09red/mdm:103437511%09red
Protein processing in endoplasmic reticulum	KEGG PATHWAY	mdm04141	8	286	0.00246997	0.00610632	103400610|103442981|103431935|103402763|103450821|103445215|103449129|103436714	http://www.genome.jp/kegg-bin/show_pathway?mdm04141/mdm:103400610%09red/mdm:103445215%09red/mdm:103431935%09red/mdm:103449129%09red/mdm:103436714%09red/mdm:103442981%09red/mdm:103402763%09red/mdm:103450821%09red
2-Oxocarboxylic acid metabolism	KEGG PATHWAY	mdm01210	4	70	0.00282667	0.00679929	103433221|103445208|103417230|103411731	http://www.genome.jp/kegg-bin/show_pathway?mdm01210/mdm:103411731%09red/mdm:103445208%09red/mdm:103433221%09red/mdm:103417230%09red
alpha-Linolenic acid metabolism	KEGG PATHWAY	mdm00592	4	73	0.00326387	0.00764433	103418601|103438492|103452114|103427164	http://www.genome.jp/kegg-bin/show_pathway?mdm00592/mdm:103438492%09red/mdm:103452114%09red/mdm:103427164%09red/mdm:103418601%09red
Phenylalanine metabolism	KEGG PATHWAY	mdm00360	3	38	0.00414443	0.00945781	103450046|103422257|103409994	http://www.genome.jp/kegg-bin/show_pathway?mdm00360/mdm:103409994%09red/mdm:103422257%09red/mdm:103450046%09red
Monobactam biosynthesis	KEGG PATHWAY	mdm00261	2	14	0.00690953	0.0153737	103456324|103425227	http://www.genome.jp/kegg-bin/show_pathway?mdm00261/mdm:103456324%09red/mdm:103425227%09red
Spliceosome	KEGG PATHWAY	mdm03040	7	274	0.00723688	0.0157093	103413375|103449270|103443790|103453990|103448618|103444192|103433519	http://www.genome.jp/kegg-bin/show_pathway?mdm03040/mdm:103448618%09red/mdm:103433519%09red/mdm:103453990%09red/mdm:103413375%09red/mdm:103443790%09red/mdm:103444192%09red/mdm:103449270%09red
Biosynthesis of secondary metabolites - unclassified	KEGG PATHWAY	mdm00999	2	16	0.00871872	0.0184754	103447265|103452136	http://www.genome.jp/kegg-bin/show_pathway?mdm00999/mdm:103447265%09red/mdm:103452136%09red
Tyrosine metabolism	KEGG PATHWAY	mdm00350	3	53	0.00988313	0.0204558	103422257|103429692|103409994	http://www.genome.jp/kegg-bin/show_pathway?mdm00350/mdm:103409994%09red/mdm:103429692%09red/mdm:103422257%09red
Galactose metabolism	KEGG PATHWAY	mdm00052	3	61	0.0141873	0.028697	103438099|103413438|103439907	http://www.genome.jp/kegg-bin/show_pathway?mdm00052/mdm:103438099%09red/mdm:103413438%09red/mdm:103439907%09red
Valine, leucine and isoleucine degradation	KEGG PATHWAY	mdm00280	3	64	0.0160343	0.0317123	103429192|103449446|103414588	http://www.genome.jp/kegg-bin/show_pathway?mdm00280/mdm:103449446%09red/mdm:103414588%09red/mdm:103429192%09red
Peroxisome	KEGG PATHWAY	mdm04146	4	120	0.0169922	0.0328762	103443403|103450636|103445750|103428271	http://www.genome.jp/kegg-bin/show_pathway?mdm04146/mdm:103450636%09red/mdm:103445750%09red/mdm:103443403%09red/mdm:103428271%09red
Valine, leucine and isoleucine biosynthesis	KEGG PATHWAY	mdm00290	2	24	0.0177697	0.032948	103449936|103411731	http://www.genome.jp/kegg-bin/show_pathway?mdm00290/mdm:103411731%09red/mdm:103449936%09red
Butanoate metabolism	KEGG PATHWAY	mdm00650	2	24	0.0177697	0.032948	103429192|103453867	http://www.genome.jp/kegg-bin/show_pathway?mdm00650/mdm:103453867%09red/mdm:103429192%09red
Histidine metabolism	KEGG PATHWAY	mdm00340	2	27	0.021858	0.0397013	103409380|103443259	http://www.genome.jp/kegg-bin/show_pathway?mdm00340/mdm:103443259%09red/mdm:103409380%09red
Stilbenoid, diarylheptanoid and gingerol biosynthesis	KEGG PATHWAY	mdm00945	2	31	0.0278478	0.049569	103447265|103452136	http://www.genome.jp/kegg-bin/show_pathway?mdm00945/mdm:103447265%09red/mdm:103452136%09red
Endocytosis	KEGG PATHWAY	mdm04144	5	225	0.0362702	0.0632951	103418260|103426236|103403996|103439913|103426352	http://www.genome.jp/kegg-bin/show_pathway?mdm04144/mdm:103426236%09red/mdm:103403996%09red/mdm:103418260%09red/mdm:103439913%09red/mdm:103426352%09red
Phenylpropanoid biosynthesis	KEGG PATHWAY	mdm00940	5	227	0.0374223	0.0640497	103450046|103438060|103447265|103452136|103432889	http://www.genome.jp/kegg-bin/show_pathway?mdm00940/mdm:103452136%09red/mdm:103432889%09red/mdm:103438060%09red/mdm:103450046%09red/mdm:103447265%09red
Fructose and mannose metabolism	KEGG PATHWAY	mdm00051	3	92	0.0395005	0.066331	103424268|103441205|103435383	http://www.genome.jp/kegg-bin/show_pathway?mdm00051/mdm:103441205%09red/mdm:103435383%09red/mdm:103424268%09red
Fatty acid elongation	KEGG PATHWAY	mdm00062	2	42	0.0471649	0.0777347	103403098|103406406	http://www.genome.jp/kegg-bin/show_pathway?mdm00062/mdm:103406406%09red/mdm:103403098%09red
Ribosome	KEGG PATHWAY	mdm03010	7	428	0.058205	0.0941862	103421534|103448040|103438449|103452036|103425300|103403070|103411147	http://www.genome.jp/kegg-bin/show_pathway?mdm03010/mdm:103438449%09red/mdm:103452036%09red/mdm:103425300%09red/mdm:103411147%09red/mdm:103448040%09red/mdm:103421534%09red/mdm:103403070%09red
Synthesis and degradation of ketone bodies	KEGG PATHWAY	mdm00072	1	7	0.0613498	0.0975024	103429192	http://www.genome.jp/kegg-bin/show_pathway?mdm00072/mdm:103429192%09red
Ubiquinone and other terpenoid-quinone biosynthesis	KEGG PATHWAY	mdm00130	2	50	0.0634775	0.099114	103447265|103451859	http://www.genome.jp/kegg-bin/show_pathway?mdm00130/mdm:103447265%09red/mdm:103451859%09red
Pyrimidine metabolism	KEGG PATHWAY	mdm00240	2	71	0.113198	0.1737	103439015|103404202	http://www.genome.jp/kegg-bin/show_pathway?mdm00240/mdm:103404202%09red/mdm:103439015%09red
RNA transport	KEGG PATHWAY	mdm03013	4	233	0.118589	0.178889	103455111|103444543|103400827|103444192	http://www.genome.jp/kegg-bin/show_pathway?mdm03013/mdm:103400827%09red/mdm:103444543%09red/mdm:103455111%09red/mdm:103444192%09red
Proteasome	KEGG PATHWAY	mdm03050	2	82	0.142164	0.210877	103402861|103418266	http://www.genome.jp/kegg-bin/show_pathway?mdm03050/mdm:103418266%09red/mdm:103402861%09red
Arachidonic acid metabolism	KEGG PATHWAY	mdm00590	1	20	0.153141	0.223435	103428590	http://www.genome.jp/kegg-bin/show_pathway?mdm00590/mdm:103428590%09red
Aminoacyl-tRNA biosynthesis	KEGG PATHWAY	mdm00970	2	95	0.178096	0.253638	103442410|103441520	http://www.genome.jp/kegg-bin/show_pathway?mdm00970/mdm:103442410%09red/mdm:103441520%09red
Riboflavin metabolism	KEGG PATHWAY	mdm00740	1	24	0.179541	0.253638	103456323	http://www.genome.jp/kegg-bin/show_pathway?mdm00740/mdm:103456323%09red
Glycerolipid metabolism	KEGG PATHWAY	mdm00561	2	106	0.209454	0.291272	103450275|103401898	http://www.genome.jp/kegg-bin/show_pathway?mdm00561/mdm:103401898%09red/mdm:103450275%09red
Thiamine metabolism	KEGG PATHWAY	mdm00730	1	31	0.223783	0.30641	103415174	http://www.genome.jp/kegg-bin/show_pathway?mdm00730/mdm:103415174%09red
Cutin, suberine and wax biosynthesis	KEGG PATHWAY	mdm00073	1	32	0.229906	0.310024	103428002	http://www.genome.jp/kegg-bin/show_pathway?mdm00073/mdm:103428002%09red
Ether lipid metabolism	KEGG PATHWAY	mdm00565	1	34	0.242008	0.321473	103418260	http://www.genome.jp/kegg-bin/show_pathway?mdm00565/mdm:103418260%09red
Pantothenate and CoA biosynthesis	KEGG PATHWAY	mdm00770	1	37	0.259806	0.34004	103411731	http://www.genome.jp/kegg-bin/show_pathway?mdm00770/mdm:103411731%09red
Glycerophospholipid metabolism	KEGG PATHWAY	mdm00564	2	134	0.290838	0.374006	103418260|103401898	http://www.genome.jp/kegg-bin/show_pathway?mdm00564/mdm:103401898%09red/mdm:103418260%09red
Lysine degradation	KEGG PATHWAY	mdm00310	1	43	0.294162	0.374006	103429192	http://www.genome.jp/kegg-bin/show_pathway?mdm00310/mdm:103429192%09red
Plant-pathogen interaction	KEGG PATHWAY	mdm04626	3	240	0.300262	0.376385	103415247|103402763|103442981	http://www.genome.jp/kegg-bin/show_pathway?mdm04626/mdm:103415247%09red/mdm:103442981%09red/mdm:103402763%09red
Pentose and glucuronate interconversions	KEGG PATHWAY	mdm00040	2	142	0.314049	0.388199	103450275|103402104	http://www.genome.jp/kegg-bin/show_pathway?mdm00040/mdm:103402104%09red/mdm:103450275%09red
Sulfur metabolism	KEGG PATHWAY	mdm00920	1	48	0.321574	0.392056	103436725	http://www.genome.jp/kegg-bin/show_pathway?mdm00920/mdm:103436725%09red
SNARE interactions in vesicular transport	KEGG PATHWAY	mdm04130	1	49	0.326928	0.393197	103400013	http://www.genome.jp/kegg-bin/show_pathway?mdm04130/mdm:103400013%09red
Circadian rhythm - plant	KEGG PATHWAY	mdm04712	1	50	0.33224	0.394258	103421794	http://www.genome.jp/kegg-bin/show_pathway?mdm04712/mdm:103421794%09red
Tryptophan metabolism	KEGG PATHWAY	mdm00380	1	55	0.358178	0.419445	103429192	http://www.genome.jp/kegg-bin/show_pathway?mdm00380/mdm:103429192%09red
beta-Alanine metabolism	KEGG PATHWAY	mdm00410	1	59	0.378203	0.437143	103449446	http://www.genome.jp/kegg-bin/show_pathway?mdm00410/mdm:103449446%09red
N-Glycan biosynthesis	KEGG PATHWAY	mdm00510	1	62	0.392812	0.442535	103436714	http://www.genome.jp/kegg-bin/show_pathway?mdm00510/mdm:103436714%09red
Alanine, aspartate and glutamate metabolism	KEGG PATHWAY	mdm00250	1	62	0.392812	0.442535	103436466	http://www.genome.jp/kegg-bin/show_pathway?mdm00250/mdm:103436466%09red
Protein export	KEGG PATHWAY	mdm03060	1	64	0.40236	0.446909	103437288	http://www.genome.jp/kegg-bin/show_pathway?mdm03060/mdm:103437288%09red
mRNA surveillance pathway	KEGG PATHWAY	mdm03015	2	175	0.407315	0.446909	103414247|103444192	http://www.genome.jp/kegg-bin/show_pathway?mdm03015/mdm:103414247%09red/mdm:103444192%09red
Ascorbate and aldarate metabolism	KEGG PATHWAY	mdm00053	1	66	0.411759	0.446909	103436352	http://www.genome.jp/kegg-bin/show_pathway?mdm00053/mdm:103436352%09red
MAPK signaling pathway - plant	KEGG PATHWAY	mdm04016	2	182	0.426351	0.457171	103439015|103400837	http://www.genome.jp/kegg-bin/show_pathway?mdm04016/mdm:103400837%09red/mdm:103439015%09red
Ubiquitin mediated proteolysis	KEGG PATHWAY	mdm04120	2	185	0.434411	0.460269	103402013|103449129	http://www.genome.jp/kegg-bin/show_pathway?mdm04120/mdm:103449129%09red/mdm:103402013%09red
Terpenoid backbone biosynthesis	KEGG PATHWAY	mdm00900	1	73	0.44351	0.464381	103429192	http://www.genome.jp/kegg-bin/show_pathway?mdm00900/mdm:103429192%09red
Arginine and proline metabolism	KEGG PATHWAY	mdm00330	1	79	0.469362	0.485735	103435445	http://www.genome.jp/kegg-bin/show_pathway?mdm00330/mdm:103435445%09red
Cyanoamino acid metabolism	KEGG PATHWAY	mdm00460	1	84	0.489987	0.501251	103438060	http://www.genome.jp/kegg-bin/show_pathway?mdm00460/mdm:103438060%09red
RNA degradation	KEGG PATHWAY	mdm03018	1	157	0.714264	0.722381	103449384	http://www.genome.jp/kegg-bin/show_pathway?mdm03018/mdm:103449384%09red
Plant hormone signal transduction	KEGG PATHWAY	mdm04075	1	331	0.928481	0.928481	103424388	http://www.genome.jp/kegg-bin/show_pathway?mdm04075/mdm:103424388%09red
--------------------
#Term	Database	ID	Input number	Background number	P-Value	Corrected P-Value	Input	Hyperlink
--------------------
#Term	Database	ID	Input number	Background number	P-Value	Corrected P-Value	Input	Hyperlink
--------------------

## Sheet: Gala_ON_83_FAFB
##Databases: KEGG PATHWAY
##Statistical test method: hypergeometric test / Fisher's exact test
##FDR correction method: Benjamini and Hochberg
#Term	Database	ID	Input number	Background number	P-Value	Corrected P-Value	Input	Hyperlink
Metabolic pathways	KEGG PATHWAY	mdm01100	15	2837	0.000251988	0.00687011	103404344|103440407|103401555|103421316|103422882|103446766|103418926|103419179|103453451|103411620|103420099|103430446|103432910|103420733|103453913	http://www.genome.jp/kegg-bin/show_pathway?mdm01100/mdm:103446766%09red/mdm:103430446%09red/mdm:103404344%09red/mdm:103453451%09red/mdm:103419179%09red/mdm:103411620%09red/mdm:103453913%09red/mdm:103401555%09red/mdm:103432910%09red/mdm:103420733%09red/mdm:103421316%09red/mdm:103418926%09red/mdm:103422882%09red/mdm:103440407%09red/mdm:103420099%09red
Citrate cycle (TCA cycle)	KEGG PATHWAY	mdm00020	3	75	0.000443233	0.00687011	103421316|103453451|103401555	http://www.genome.jp/kegg-bin/show_pathway?mdm00020/mdm:103401555%09red/mdm:103421316%09red/mdm:103453451%09red
Ribosome	KEGG PATHWAY	mdm03010	5	428	0.00138583	0.0143202	103451492|103426306|103417465|103400749|103428289	http://www.genome.jp/kegg-bin/show_pathway?mdm03010/mdm:103428289%09red/mdm:103451492%09red/mdm:103400749%09red/mdm:103426306%09red/mdm:103417465%09red
Sphingolipid metabolism	KEGG PATHWAY	mdm00600	2	34	0.00212155	0.016442	103419179|103432910	http://www.genome.jp/kegg-bin/show_pathway?mdm00600/mdm:103432910%09red/mdm:103419179%09red
Carbon metabolism	KEGG PATHWAY	mdm01200	4	338	0.00405097	0.025116	103404344|103421316|103453451|103401555	http://www.genome.jp/kegg-bin/show_pathway?mdm01200/mdm:103401555%09red/mdm:103421316%09red/mdm:103404344%09red/mdm:103453451%09red
Biosynthesis of secondary metabolites	KEGG PATHWAY	mdm01110	8	1452	0.006233	0.0322038	103401555|103418926|103421316|103453451|103420099|103430446|103420733|103453913	http://www.genome.jp/kegg-bin/show_pathway?mdm01110/mdm:103430446%09red/mdm:103453451%09red/mdm:103420733%09red/mdm:103453913%09red/mdm:103401555%09red/mdm:103420099%09red/mdm:103421316%09red/mdm:103418926%09red
Phenylpropanoid biosynthesis	KEGG PATHWAY	mdm00940	3	227	0.00950382	0.0420884	103420099|103453913|103418926	http://www.genome.jp/kegg-bin/show_pathway?mdm00940/mdm:103453913%09red/mdm:103418926%09red/mdm:103420099%09red
Glyoxylate and dicarboxylate metabolism	KEGG PATHWAY	mdm00630	2	86	0.0121012	0.0468922	103404344|103453451	http://www.genome.jp/kegg-bin/show_pathway?mdm00630/mdm:103404344%09red/mdm:103453451%09red
Aminoacyl-tRNA biosynthesis	KEGG PATHWAY	mdm00970	2	95	0.0145592	0.0487167	103440406|103450948	http://www.genome.jp/kegg-bin/show_pathway?mdm00970/mdm:103450948%09red/mdm:103440406%09red
Carbon fixation in photosynthetic organisms	KEGG PATHWAY	mdm00710	2	99	0.0157151	0.0487167	103421316|103453451	http://www.genome.jp/kegg-bin/show_pathway?mdm00710/mdm:103421316%09red/mdm:103453451%09red
Protein processing in endoplasmic reticulum	KEGG PATHWAY	mdm04141	3	286	0.0174735	0.0492435	103404834|103447205|103411270	http://www.genome.jp/kegg-bin/show_pathway?mdm04141/mdm:103411270%09red/mdm:103404834%09red/mdm:103447205%09red
Pyruvate metabolism	KEGG PATHWAY	mdm00620	2	116	0.0210449	0.0543659	103421316|103453451	http://www.genome.jp/kegg-bin/show_pathway?mdm00620/mdm:103421316%09red/mdm:103453451%09red
Glycosphingolipid biosynthesis - globo and isoglobo series	KEGG PATHWAY	mdm00603	1	14	0.0279205	0.0656552	103432910	http://www.genome.jp/kegg-bin/show_pathway?mdm00603/mdm:103432910%09red
Cysteine and methionine metabolism	KEGG PATHWAY	mdm00270	2	140	0.0296507	0.0656552	103422882|103453451	http://www.genome.jp/kegg-bin/show_pathway?mdm00270/mdm:103453451%09red/mdm:103422882%09red
RNA degradation	KEGG PATHWAY	mdm03018	2	157	0.0364518	0.0753337	103422208|103429530	http://www.genome.jp/kegg-bin/show_pathway?mdm03018/mdm:103429530%09red/mdm:103422208%09red
Oxidative phosphorylation	KEGG PATHWAY	mdm00190	2	172	0.0429	0.0831187	103440407|103401555	http://www.genome.jp/kegg-bin/show_pathway?mdm00190/mdm:103401555%09red/mdm:103440407%09red
RNA polymerase	KEGG PATHWAY	mdm03020	1	48	0.0883895	0.161181	103449810	http://www.genome.jp/kegg-bin/show_pathway?mdm03020/mdm:103449810%09red
Spliceosome	KEGG PATHWAY	mdm03040	2	274	0.0958312	0.165043	103442544|103426028	http://www.genome.jp/kegg-bin/show_pathway?mdm03040/mdm:103442544%09red/mdm:103426028%09red
Galactose metabolism	KEGG PATHWAY	mdm00052	1	61	0.110515	0.171299	103432910	http://www.genome.jp/kegg-bin/show_pathway?mdm00052/mdm:103432910%09red
Flavonoid biosynthesis	KEGG PATHWAY	mdm00941	1	61	0.110515	0.171299	103430446	http://www.genome.jp/kegg-bin/show_pathway?mdm00941/mdm:103430446%09red
Terpenoid backbone biosynthesis	KEGG PATHWAY	mdm00900	1	73	0.130468	0.192596	103420733	http://www.genome.jp/kegg-bin/show_pathway?mdm00900/mdm:103420733%09red
Proteasome	KEGG PATHWAY	mdm03050	1	82	0.145142	0.199977	103454690	http://www.genome.jp/kegg-bin/show_pathway?mdm03050/mdm:103454690%09red
Cyanoamino acid metabolism	KEGG PATHWAY	mdm00460	1	84	0.14837	0.199977	103418926	http://www.genome.jp/kegg-bin/show_pathway?mdm00460/mdm:103418926%09red
Glycerolipid metabolism	KEGG PATHWAY	mdm00561	1	106	0.183088	0.236489	103432910	http://www.genome.jp/kegg-bin/show_pathway?mdm00561/mdm:103432910%09red
Peroxisome	KEGG PATHWAY	mdm04146	1	120	0.204451	0.253519	103446766	http://www.genome.jp/kegg-bin/show_pathway?mdm04146/mdm:103446766%09red
Pentose and glucuronate interconversions	KEGG PATHWAY	mdm00040	1	142	0.236911	0.282471	103411620	http://www.genome.jp/kegg-bin/show_pathway?mdm00040/mdm:103411620%09red
Glycolysis / Gluconeogenesis	KEGG PATHWAY	mdm00010	1	170	0.276339	0.317278	103421316	http://www.genome.jp/kegg-bin/show_pathway?mdm00010/mdm:103421316%09red
Ubiquitin mediated proteolysis	KEGG PATHWAY	mdm04120	1	185	0.296627	0.328408	103426028	http://www.genome.jp/kegg-bin/show_pathway?mdm04120/mdm:103426028%09red
Starch and sucrose metabolism	KEGG PATHWAY	mdm00500	1	203	0.320232	0.342317	103418926	http://www.genome.jp/kegg-bin/show_pathway?mdm00500/mdm:103418926%09red
Plant-pathogen interaction	KEGG PATHWAY	mdm04626	1	240	0.366325	0.378536	103447205	http://www.genome.jp/kegg-bin/show_pathway?mdm04626/mdm:103447205%09red
Plant hormone signal transduction	KEGG PATHWAY	mdm04075	1	331	0.466972	0.466972	103433995	http://www.genome.jp/kegg-bin/show_pathway?mdm04075/mdm:103433995%09red
--------------------
#Term	Database	ID	Input number	Background number	P-Value	Corrected P-Value	Input	Hyperlink
--------------------
#Term	Database	ID	Input number	Background number	P-Value	Corrected P-Value	Input	Hyperlink
--------------------
